# Supplementary material for: Type VI secretion system sheath inter‐subunit interactions modulate its contraction
Source: EMBO Rep. 2017 Dec 8;19(2):225–33. doi: 10.15252/embr.201744416 (PMC5797969; doi:10.15252/embr.201744416)
Supplement: Supplementary file 4 — Dataset EV1 [file EMBR-19-225-s004.xlsx]

## Sheet: Tabelle1
Dataset EV1: Unique Exclusive Peptide Counts for all replicates of all samples.
Peptide counts are shown for all proteins with at least two identified peptides in at least one sample and a False Discovery Rate of 1%.
				wild type sheath			VipA-N1 sheath			VipA-N2 sheath			VipA-N3 sheath			VipA-N5 sheath			VipA-N5 (GA) sheath
#	Identified Proteins (1139)	UniProt ID	Molecular Weight	Rep 1	Rep 2	Rep 3	Rep 1	Rep 2	Rep 3	Rep 1	Rep 2	Rep 3	Rep 1	Rep 2	Rep 3	Rep 1	Rep 2	Rep 3	Rep 1	Rep 2	Rep 3
1	60 kDa chaperonin 1	Q9KNR7	57 kDa	39	51	26	35	50	35	39	49	35	34	49	26	31	36	27	28	63	29
2	VC_A0108, VipB	Q9KN57	56 kDa	19	35	35	25	25	35	27	30	35	27	37	29	23	28	32	24	29	37
3	VC_A0107, VipA	Q9KN58	18 kDa	18	20	24	19	17	21	16	18	20	16	16	16	15	14	19	15	18	17
4	Elongation factor Tu-B	Q9KUZ6	43 kDa	16	20	19	17	15	20	17	20	20	14	21	17	18	20	17	17	26	19
5	DNA-directed RNA polymerase subunit beta	Q9KV29	155 kDa	55	55	42	50	40	51	62	52	63	48	61	43	62	58	47	50	71	51
6	Elongation factor G 2	Q9KPM5	76 kDa	24	27	30	20	19	32	24	30	31	18	32	26	25	29	28	20	35	30
7	Dihydrolipoyl dehydrogenase	Q9KPF6	51 kDa	19	25	26	18	16	27	18	24	25	22	22	23	20	24	30	17	34	25
8	Acetyltransferase component of pyruvate dehydrogenase complex	Q9KPF5	66 kDa	23	25	24	22	18	30	25	25	25	24	26	23	21	23	26	19	28	26
9	DNA-directed RNA polymerase subunit beta	Q9KV30	149 kDa	41	56	39	44	35	37	43	47	43	38	58	33	46	55	35	37	65	42
10	Ribonuclease E	Q9KQG8	118 kDa	38	36	30	34	31	30	39	31	37	24	37	26	41	36	31	36	45	29
11	Uncharacterized protein	Q9KRZ1	184 kDa	35	40	27	31	28	32	31	41	37	26	48	40	41	41	32	37	48	40
12	Dihydrolipoyllysine-residue succinyltransferase component of 2-oxoglutarate dehydrogenase complex	Q9KQB4	44 kDa	15	23	15	13	17	16	15	18	16	15	21	15	15	20	16	13	28	15
13	ATP-dependent zinc metalloprotease FtsH	Q9KU86	72 kDa	21	26	21	19	15	26	25	28	25	15	30	21	23	26	19	18	33	21
14	Chromosome partition protein MukB	Q9KRC8	170 kDa	38	38	39	39	28	43	41	34	35	26	43	36	41	37	37	28	44	44
15	Translation initiation factor IF-2	Q9KU80	99 kDa	29	30	25	30	22	26	34	30	30	26	32	20	39	32	21	30	30	24
16	30S ribosomal protein S3	Q9KNZ0	26 kDa	13	11	14	14	11	15	14	10	18	11	13	13	15	10	14	13	15	13
17	50S ribosomal protein L2	Q9KNY7	30 kDa	15	14	14	15	12	14	15	14	18	12	16	12	18	14	12	13	16	13
18	Protein HflC	Q9KV08	37 kDa	17	15	17	16	14	15	16	17	24	13	15	17	17	17	19	13	23	13
19	50S ribosomal protein L3	Q9KNY4	22 kDa	13	10	15	14	9	13	11	10	16	10	12	12	13	9	11	10	11	12
20	Hcp protein	H9L4Q3	19 kDa	4	6	7	6	5	9	7	6	9	8	11	10	8	6	10	8	13	10
21	Ribonuclease R	Q9KNY1	93 kDa	26	26	17	24	22	26	27	23	30	21	22	21	30	23	19	26	19	22
22	60 kDa chaperonin 2	Q9KLC6	56 kDa	14	27	15	17	18	17	20	24	12	18	23	14	16	25	18	19	28	15
23	Polyribonucleotide nucleotidyltransferase	Q9KU76	77 kDa	16	28	22	15	19	23	22	21	35	15	21	22	21	25	22	18	19	26
24	Phosphate acetyltransferase	Q9KT08	77 kDa	20	20	20	16	15	24	24	18	24	15	21	23	24	16	21	19	26	22
25	Protein HflK	Q9KV09	44 kDa	14	17	21	15	13	20	18	16	21	13	17	17	16	16	16	16	21	19
26	30S ribosomal protein S1	Q9KQT3	61 kDa	18	31	21	19	19	21	20	27	19	16	31	23	23	27	22	20	29	26
27	Acetyl-CoA carboxylase, biotin carboxylase	Q9KV62	49 kDa	15	17	17	13	10	19	16	17	22	16	20	20	18	18	20	16	22	21
28	30S ribosomal protein S8	Q9KNZ8	14 kDa	11	11	11	11	10	12	12	9	12	10	10	8	12	10	8	10	12	9
29	Fumarate reductase flavoprotein subunit	Q9KNS5	66 kDa	14	20	20	14	15	24	18	21	28	11	24	24	13	22	19	15	20	23
30	Acyl protein synthase/acyl-CoA reductase RfbN	Q9KV99	92 kDa	19	27	16	21	21	19	20	25	26	9	31	16	22	23	19	13	34	16
31	Chaperone protein DnaK	O34241	69 kDa	22	24	23	22	18	23	22	23	27	17	25	23	21	24	25	22	21	28
32	DNA gyrase subunit A	Q9KSJ8	99 kDa	18	23	28	20	17	23	20	20	24	15	23	25	22	22	29	18	18	27
33	50S ribosomal protein L9	Q9KUY9	16 kDa	11	11	11	9	11	10	12	11	11	9	11	9	12	11	9	10	12	10
34	Glycerol kinase	Q9KLJ9	56 kDa	20	23	18	16	16	18	23	21	18	17	27	20	22	22	20	18	22	20
35	Pyruvate dehydrogenase E1 component	Q9KPF4	99 kDa	16	26	15	14	14	18	21	21	20	12	30	19	19	20	18	17	26	20
36	Na(+)-translocating NADH-quinone reductase subunit A	Q9KPS1	49 kDa	14	20	16	12	12	18	16	19	18	9	22	14	18	15	17	14	25	16
37	Formate acetyltransferase	Q9KQY1	88 kDa	15	20	25	14	11	26	16	16	27	11	26	19	16	16	19	15	24	24
38	16 kDa heat shock protein A	Q9KVX0	17 kDa	6	8	10	6	5	10	8	5	10	9	9	9	7	10	10	6	8	7
39	Glutamate synthase, large subunit	Q9KPJ4	169 kDa	14	17	34	5	5	21	11	10	33	6	23	33	16	12	32	13	26	34
40	30S ribosomal protein S9	Q9KUF0	15 kDa	10	9	10	11	8	10	12	10	12	9	9	8	13	9	8	11	11	10
41	Lysine--tRNA ligase	Q9KU60	58 kDa	12	22	19	10	16	18	13	22	17	12	24	18	17	19	19	13	22	19
42	2-oxoglutarate dehydrogenase, E1 component	Q9KQB3	105 kDa	12	21	14	10	12	20	11	20	23	10	26	14	16	19	18	13	22	18
43	6,7-dimethyl-8-ribityllumazine synthase	Q9KPU4	16 kDa	8	10	8	8	10	8	9	10	6	8	9	7	8	10	8	8	11	7
44	50S ribosomal protein L21	Q9KUT0	12 kDa	7	7	7	6	7	8	6	7	8	6	7	6	7	7	7	6	8	7
45	Putative mannose-1-phosphate guanylyltransferase	Q07024	52 kDa	15	15	21	12	12	22	15	18	21	10	22	17	16	15	19	12	17	22
46	Glutamine--tRNA ligase	Q9KTA6	64 kDa	17	17	20	16	12	17	19	18	18	12	24	15	21	19	16	15	22	17
47	Lysine decarboxylase, inducible	Q9KV75	83 kDa	15	9	21	0	12	22	9	30	14	10	18	29	11	5	27	1	14	30
48	Transketolase 1	Q9KUP2	72 kDa	16	20	16	17	15	17	18	18	19	12	21	12	17	19	18	15	20	19
49	50S ribosomal protein L20	P0A479	13 kDa	10	9	8	11	8	9	9	9	10	9	9	8	9	8	9	10	11	8
50	GTP-binding protein TypA	Q9KNJ4	67 kDa	16	18	16	15	14	19	14	19	16	11	20	13	13	18	13	13	20	17
51	Type II secretion system protein D	P45779	73 kDa	13	14	13	13	12	15	13	14	14	12	15	11	15	13	14	14	17	15
52	50S ribosomal protein L15	Q9KP03	15 kDa	9	8	8	9	8	7	11	8	8	8	7	7	13	8	7	10	8	8
53	50S ribosomal protein L5	Q9KNZ6	20 kDa	11	12	11	11	6	12	12	11	14	8	12	12	13	12	13	8	12	15
54	Aconitate hydratase B	Q9KUB8	94 kDa	15	26	13	9	12	15	20	20	18	13	25	22	11	23	17	15	26	20
55	30S ribosomal protein S4	Q9KP07	23 kDa	13	8	12	13	7	13	12	10	17	9	11	8	12	8	11	12	12	10
56	CTP synthase	Q9KPC4	60 kDa	19	18	15	17	11	13	19	15	18	16	21	15	20	17	12	19	22	15
57	ClpB protein, ClpV	Q9KN49	96 kDa	14	33	16	20	30	15	19	32	14	7	36	11	17	30	16	14	34	11
58	GDP-mannose 4,6-dehydratase	Q06952	42 kDa	14	15	14	16	11	13	15	15	16	12	17	11	17	13	15	14	22	16
59	VC_A0114, TssK	Q9KN51	50 kDa	8	15	9	8	9	13	11	13	13	12	17	19	15	17	14	10	13	18
60	Ribosomal protein S6 modification protein-related protein	Q9KPN3	56 kDa	14	17	14	11	8	18	17	15	16	13	23	17	15	14	14	16	19	17
61	DNA topoisomerase 4 subunit A	Q9KPE0	85 kDa	14	20	15	14	9	19	16	16	17	9	17	15	16	19	19	13	17	17
62	Dystonin	Q03001	861 kDa	0	1	1	0	0	0	2	1	0	1	3	0	3	2	1	0	1	1
63	DNA-directed RNA polymerase subunit alpha	Q9KP08	36 kDa	11	16	12	13	9	13	16	13	12	11	15	11	14	17	11	10	15	13
64	Asparagine--tRNA ligase	Q9KSF9	52 kDa	17	20	16	17	15	21	19	15	23	14	23	16	18	20	18	17	21	14
65	RfbL protein	H9L4Q1	53 kDa	14	19	14	16	15	15	13	17	13	8	23	13	13	16	12	11	23	13
66	30S ribosomal protein S10	Q9KNY3	12 kDa	4	5	7	5	4	11	6	5	12	4	7	6	6	5	10	3	10	10
67	ATP-dependent helicase HrpA	Q9KS77	150 kDa	20	20	16	16	9	17	22	13	11	8	19	16	20	11	15	14	19	17
68	VgrG-3 protein	Q9KN42	113 kDa	3	12	10	5	14	11	13	16	12	14	30	25	7	15	18	10	21	15
69	Protease DO	Q9KUF5	48 kDa	14	17	15	10	14	14	17	16	17	11	18	18	14	16	19	12	23	17
70	Transcription termination factor Rho	Q9KV50	47 kDa	14	19	9	16	13	11	15	18	15	12	22	14	17	16	14	12	20	13
71	DNA gyrase subunit B	Q9KVX3	90 kDa	11	17	21	15	10	16	12	20	19	7	22	16	15	21	19	13	19	17
72	Lon protease	Q9KQS8	88 kDa	18	21	9	17	16	13	17	12	15	14	20	16	18	19	15	15	21	17
73	ATP synthase subunit alpha	Q9KNH3	56 kDa	20	23	11	17	14	12	20	20	9	18	28	13	20	22	10	20	31	13
74	Glutamine--fructose-6-phosphate aminotransferase [isomerizing]	Q9KUM8	67 kDa	13	20	15	13	14	13	16	18	15	12	20	14	13	17	11	15	16	15
75	Phenylalanine--tRNA ligase beta subunit	Q9KSN6	86 kDa	12	14	14	10	7	14	11	13	16	6	19	14	19	12	14	13	17	16
76	Glutamine synthetase	Q9KNJ2	52 kDa	8	13	10	10	10	12	12	12	18	9	14	14	9	15	16	11	17	15
77	Rod shape-determining protein MreB	H9L4S9	37 kDa	11	15	14	13	9	16	13	14	13	11	17	12	13	14	12	13	15	15
78	RfbG protein	Q9KVA4	53 kDa	16	22	17	13	16	19	16	17	15	14	22	15	15	16	15	13	18	19
79	Phosphoenolpyruvate carboxylase	Q9KNT4	98 kDa	13	15	20	4	2	17	10	3	22	3	17	25	7	8	23	8	13	24
80	Isoleucine--tRNA ligase	Q9KU47	105 kDa	16	17	20	9	8	18	14	14	21	13	18	19	16	17	19	11	20	22
81	Transcription termination/antitermination protein NusA	Q9KU81	55 kDa	13	16	10	13	12	11	14	16	10	9	18	9	15	16	9	11	18	8
82	30S ribosomal protein S5	Q9KP01	18 kDa	8	10	8	6	5	11	8	10	11	7	10	10	9	8	7	8	12	10
83	Ribonucleoside-diphosphate reductase	Q9KSK0	86 kDa	8	16	12	9	9	13	12	16	16	6	23	15	15	14	14	9	15	18
84	Phosphoenolpyruvate carboxykinase [ATP]	Q9KNK0	60 kDa	13	18	11	8	15	10	11	16	12	9	18	11	13	18	12	13	26	11
85	30S ribosomal protein S13	Q9KP05	13 kDa	7	6	6	8	6	6	9	7	8	7	8	6	7	7	5	7	10	5
86	50S ribosomal protein L13	Q9KUF1	16 kDa	8	7	9	8	7	9	8	7	11	7	8	8	9	6	9	8	9	8
87	ATP-dependent Clp protease, ATP-binding subunit ClpA	Q9KSW2	84 kDa	11	26	8	10	15	10	13	22	11	6	25	11	17	18	11	12	22	14
88	ATP-dependent protease ATPase subunit HslU	Q9KNQ7	50 kDa	14	16	18	14	11	21	16	14	16	11	16	18	19	17	16	11	17	20
89	50S ribosomal protein L1	Q9KV33	25 kDa	13	14	11	10	10	12	11	12	14	7	16	8	13	12	6	11	13	9
90	NADH dehydrogenase	Q9KQV8	48 kDa	9	17	11	9	10	12	10	16	15	9	21	12	10	10	14	9	18	14
91	Chaperone protein HtpG	P22359	72 kDa	11	9	14	14	11	16	13	10	17	5	16	13	15	17	16	8	21	16
92	Protein translocase subunit SecA	Q9KPH4	102 kDa	6	25	9	4	16	5	8	23	9	2	29	7	7	22	9	5	25	12
93	Asparagine synthetase B, glutamine-hydrolyzing	Q9KTB2	62 kDa	11	22	8	6	15	4	7	20	6	8	25	7	9	20	7	6	20	12
94	Methyl-accepting chemotaxis protein	Q9KKN3	70 kDa	12	18	12	6	10	9	11	12	14	10	19	13	12	16	10	14	21	13
95	50S ribosomal protein L6	Q9KNZ9	19 kDa	9	9	9	9	8	9	9	9	9	8	9	8	9	9	8	8	8	9
96	Cysteine desulfurase IscS	Q9KTY2	45 kDa	9	15	12	8	6	15	13	12	15	7	15	14	12	13	13	10	16	11
97	Aminopeptidase N	Q9KRY9	98 kDa	12	10	17	10	7	15	11	11	18	5	14	17	17	10	17	11	11	20
98	Uncharacterized protein	Q9KVA7	67 kDa	15	12	9	7	8	11	10	10	13	5	16	10	14	9	7	7	8	10
99	50S ribosomal protein L11	Q9KV34	15 kDa	6	5	4	6	4	5	5	7	5	5	7	4	6	6	4	6	6	5
100	Elongation factor 4	Q9KPB0	66 kDa	17	16	7	18	12	14	14	18	15	12	21	6	16	18	11	14	16	6
101	Succinate dehydrogenase flavoprotein subunit	Q9KQB1	65 kDa	12	12	10	12	10	16	16	12	17	9	16	12	16	13	11	11	16	11
102	Perosamine synthase	Q9KVA5	41 kDa	8	13	10	9	7	12	11	11	13	4	13	11	10	12	11	10	12	12
103	Aspartate--tRNA ligase	Q9KSU0	66 kDa	10	16	10	8	12	9	8	15	13	5	17	13	11	14	10	8	17	11
104	50S ribosomal protein L19	Q9KUF7	13 kDa	6	5	6	5	4	6	5	5	8	5	6	5	7	5	5	5	7	4
105	Transcription-repair-coupling factor	Q9KQW2	130 kDa	12	16	11	9	11	12	14	12	13	6	17	9	17	7	11	11	13	10
106	Na(+)-translocating NADH-quinone reductase subunit F	Q9X4Q8	45 kDa	11	14	11	9	10	14	9	13	14	11	12	12	12	13	12	11	14	15
107	Leucine--tRNA ligase	Q9KTE6	97 kDa	12	17	11	11	9	14	8	10	13	8	23	11	9	13	10	9	11	15
108	Phosphomannomutase	Q06951	52 kDa	8	12	13	9	7	11	9	12	11	6	13	12	9	12	11	6	16	13
109	Protein RecA	P45383	38 kDa	8	13	8	10	8	10	10	9	10	6	13	8	10	11	8	9	14	10
110	Trigger factor	Q9KQS5	48 kDa	8	16	10	8	7	10	14	16	12	9	15	8	13	15	7	9	13	8
111	ATP-dependent RNA helicase DeaD	Q9KLE2	74 kDa	15	14	5	13	13	6	15	9	8	11	15	5	19	9	4	12	10	7
112	Protein TolB	Q9KR11	50 kDa	13	18	13	8	12	8	11	12	17	6	14	11	13	13	13	7	20	13
113	Peptide chain release factor 3	Q9KU64	60 kDa	8	12	7	8	5	12	11	8	10	7	13	10	12	9	7	9	11	13
114	Protein translocase subunit SecD	Q9KTY7	67 kDa	12	13	12	6	8	12	13	11	12	11	13	17	15	14	13	14	21	14
115	UvrABC system protein A	Q9KUW5	104 kDa	9	18	11	4	2	16	13	9	14	7	16	14	10	14	15	7	15	13
116	Type I restriction enzyme HsdR, putative	Q9KR78	117 kDa	5	15	12	5	11	13	12	9	14	5	15	11	10	13	12	6	11	12
117	Enterobactin synthetase component F-related protein	Q9KRQ7	63 kDa	11	14	10	8	8	15	10	12	12	7	14	12	9	12	11	9	14	14
118	Elongation factor G 1	Q9KUZ7	77 kDa	6	22	5	7	13	4	6	19	7	4	24	4	5	18	6	6	13	5
119	Uncharacterized protein	Q9KSD7	116 kDa	14	12	7	5	7	6	15	8	10	6	9	11	16	8	6	16	11	13
120	Poly(A) polymerase I	Q9KUC8	53 kDa	11	12	8	7	6	10	15	8	9	8	12	6	19	10	8	13	10	9
121	Uncharacterized protein	Q9KNL6	85 kDa	5	16	9	4	11	6	7	13	9	4	17	9	10	9	8	7	21	8
122	Guanosine-3',5'-bis(diphosphate) 3'-pyrophosphohydrolase	Q9KNM2	79 kDa	9	12	4	16	13	10	12	9	12	5	16	7	7	8	11	10	9	3
123	DNA topoisomerase 4 subunit B	Q9KPD9	69 kDa	12	10	15	12	9	13	14	9	14	6	14	12	13	13	12	11	6	14
124	Adenylosuccinate synthetase	Q9KNX8	47 kDa	10	13	7	6	8	8	13	11	8	8	14	9	12	15	6	9	15	9
125	Trypsin	P00761	24 kDa	7	6	5	5	5	4	4	6	4	7	4	3	4	6	4	4	5	4
126	Aminoacyl-histidine dipeptidase	Q9KPT3	59 kDa	10	10	9	8	4	9	8	6	9	5	9	9	13	7	11	10	8	9
127	Flagellar M-ring protein	Q9KQ69	64 kDa	8	14	12	8	6	11	9	8	10	10	12	12	9	11	13	7	10	12
128	MSHA biogenesis protein MshE	Q9KUV7	64 kDa	11	11	10	11	8	13	9	10	16	5	14	11	9	10	13	8	13	11
129	Chemotaxis protein CheA	Q9KQD7	84 kDa	10	11	9	10	7	11	11	9	14	7	12	12	8	15	12	9	15	15
130	Lipoyl synthase	Q9KTF9	36 kDa	5	11	13	8	7	15	6	10	15	6	13	13	8	9	13	5	9	12
131	Carbamoyl-phosphate synthase large chain	Q9KPH9	118 kDa	10	17	6	9	9	7	13	10	9	10	13	12	14	13	10	11	14	9
132	Vitamin B12 transporter BtuB	Q9KVI9	69 kDa	3	7	19	8	8	22	1	10	23	2	9	16	5	8	23	0	5	25
133	50S ribosomal protein L14	Q9KNZ4	14 kDa	6	6	5	6	5	5	5	5	7	5	7	4	5	5	4	5	6	4
134	Anaerobic glycerol-3-phosphate dehydrogenase, subunit A	Q9KLJ7	60 kDa	11	16	4	9	11	9	12	10	10	8	13	13	11	9	10	13	13	12
135	50S ribosomal protein L17	Q9KP09	14 kDa	8	7	6	7	3	5	6	5	6	6	6	4	7	4	3	6	7	4
136	Ribosomal RNA large subunit methyltransferase K/L	Q9KRZ5	80 kDa	7	12	9	6	9	12	8	11	14	3	16	11	11	11	6	5	7	11
137	30S ribosomal protein S7	Q9KUZ8	18 kDa	6	7	4	9	4	7	7	7	10	7	8	4	9	6	4	7	12	5
138	Acetate kinase 1	Q9KT07	43 kDa	8	10	8	8	8	7	9	8	9	4	11	8	8	8	8	7	11	8
139	Riboflavin synthase, alpha subunit	Q9KPU2	24 kDa	7	15	4	8	14	6	10	17	4	10	11	3	7	16	5	7	16	6
140	Aldehyde-alcohol dehydrogenase	Q9KQG5	96 kDa	7	7	15	9	6	18	9	6	16	3	9	15	7	9	15	8	10	15
141	Pyruvate kinase	Q9KQJ0	52 kDa	6	10	6	10	6	5	11	7	7	6	11	9	12	12	8	11	12	11
142	PTS system, fructose-specific IIABC component	Q9KR21	66 kDa	13	11	10	13	9	9	12	11	10	11	12	11	14	11	10	10	16	11
143	Glycine--tRNA ligase beta subunit	Q9KVW8	76 kDa	6	20	5	5	17	8	6	17	7	2	17	9	8	15	7	4	19	8
144	5'-nucleotidase	Q9KQ30	61 kDa	3	9	5	20	17	7	6	8	8	5	10	2	5	10	5	5	10	4
145	Beta-lactamase TEM	P62593	32 kDa	10	11	7	9	11	13	8	11	15	7	9	10	9	10	11	7	11	11
146	Uncharacterized protein	Q9KPI2	63 kDa	12	11	5	10	12	7	12	11	6	7	12	9	13	13	9	11	11	6
147	Spermidine/putrescine import ATP-binding protein PotA	Q9KS33	43 kDa	8	9	9	7	6	8	6	10	10	7	11	6	9	10	6	7	10	7
148	UDP-N-acetylglucosamine 1-carboxyvinyltransferase	Q9KP62	45 kDa	9	13	8	9	6	11	11	9	13	7	12	11	9	8	9	8	11	13
149	Chaperone protein DnaJ	O34242	41 kDa	10	8	10	10	7	10	10	9	11	7	9	8	13	9	11	9	10	11
150	Uncharacterized protein	Q9KNG2	75 kDa	11	9	7	7	9	7	11	9	8	6	10	6	12	7	8	11	6	7
151	IcmF-related protein, TssM	Q9KN45	135 kDa	2	17	5	8	15	3	2	13	5	1	21	5	5	14	5	1	18	1
152	50S ribosomal protein L28	Q9KVC8	9 kDa	7	4	6	7	4	6	7	4	7	5	7	4	7	4	6	6	5	6
153	Histidine kinase	Q9KUA1	133 kDa	4	8	9	2	4	10	8	7	11	3	12	9	5	9	8	6	10	10
154	Elongation factor Ts	Q9KPV3	30 kDa	9	10	5	11	6	5	11	12	7	7	12	6	11	10	8	10	13	8
155	Pyruvate kinase	Q9KUN0	50 kDa	8	8	7	11	6	9	11	8	11	8	9	10	10	4	9	6	12	6
156	30S ribosomal protein S11	P66367	14 kDa	6	4	6	5	4	7	7	5	7	6	5	4	7	4	5	6	6	5
157	Maltose/maltodextrin import ATP-binding protein MalK	Q9KL04	41 kDa	5	4	10	3	6	13	5	6	11	3	5	12	8	5	11	6	12	14
158	50S ribosomal protein L4	Q9KNY5	22 kDa	9	4	8	8	4	8	8	5	9	6	6	7	9	6	8	8	7	8
159	Phosphoenolpyruvate synthase	Q9KKW3	88 kDa	6	9	9	3	5	7	11	8	8	5	9	9	6	10	10	7	13	11
160	GTP pyrophosphokinase	H9L4Q9	84 kDa	7	10	9	3	7	10	8	7	15	3	12	12	4	7	11	4	9	14
161	Anaerobic ribonucleoside-triphosphate reductase	Q9KM77	80 kDa	7	8	7	4	10	7	7	11	10	2	14	10	7	12	12	6	11	8
162	Alpha-1,4 glucan phosphorylase	Q9KNF1	93 kDa	6	6	11	2	7	10	4	5	15	2	10	15	5	6	15	5	8	15
163	Multidrug resistance protein, putative	Q9KVI2	112 kDa	7	9	8	7	6	11	9	7	6	4	12	5	9	9	4	3	8	10
164	Uncharacterized protein	Q9KKM8	43 kDa	7	10	8	5	8	7	8	13	11	6	11	10	10	10	6	8	12	9
165	Biosynthetic arginine decarboxylase	Q9KLD1	72 kDa	11	12	11	8	6	14	10	8	11	7	9	12	10	9	13	8	9	14
166	Glutamate synthase, large subunit	Q9KPJ1	164 kDa	8	2	14	4	1	10	5	2	17	3	5	17	7	3	15	2	4	16
167	Uncharacterized protein	Q9KTS7	27 kDa	10	11	8	5	6	7	9	8	4	8	12	7	7	7	8	11	11	6
168	Uncharacterized protein	Q9KNE5	121 kDa	3	10	6	4	10	7	4	8	6	6	15	12	7	9	8	3	9	9
169	3,4-dihydroxy-2-butanone 4-phosphate synthase	Q9KPU3	40 kDa	7	11	9	5	7	11	6	7	9	4	13	9	11	10	11	8	9	10
170	RNA polymerase-associated protein RapA	Q9KP70	109 kDa	8	9	7	8	5	7	8	9	8	6	12	7	9	10	6	8	7	9
171	Replicative DNA helicase	Q9KUY7	52 kDa	9	12	5	9	11	7	9	11	9	4	15	9	10	12	7	8	8	8
172	30S ribosomal protein S2	Q9KPV2	27 kDa	8	6	8	9	5	5	8	7	9	6	10	8	10	9	6	8	13	7
173	Outer membrane protein assembly factor BamA	Q9KPW0	90 kDa	5	11	12	3	7	9	4	6	12	1	8	13	6	7	16	4	5	15
174	GTPase Der	Q9KTW7	56 kDa	6	7	6	7	8	10	12	9	12	5	15	9	13	11	10	9	14	8
175	S-adenosylmethionine synthase	Q9KUP3	42 kDa	10	13	9	7	8	7	10	10	10	6	15	8	10	12	7	9	13	7
176	4-alpha-glucanotransferase	Q9KNF0	81 kDa	3	11	8	4	4	11	4	7	9	4	12	11	6	6	8	5	7	7
177	ATP synthase subunit beta	Q9KNH5	51 kDa	5	18	3	6	8	2	12	14	6	2	18	4	10	17	3	5	12	4
178	Protease	Q9KMU6	102 kDa	3	12	4	7	16	14	7	8	6	5	13	8	8	10	8	8	10	8
179	Fructose-bisphosphate aldolase, class II	Q9KUN7	39 kDa	7	10	7	8	6	5	7	9	7	5	10	8	9	7	8	7	6	11
180	Succinate dehydrogenase iron-sulfur subunit	Q9KQB2	26 kDa	5	8	6	5	6	9	8	7	6	3	7	7	9	8	6	6	7	7
181	ATP-dependent protease LA-related protein	Q9KKX5	89 kDa	8	12	6	2	2	7	9	5	8	6	9	12	6	11	8	9	15	12
182	30S ribosomal protein S12	Q9KUZ9	14 kDa	6	5	6	5	4	6	7	5	8	5	5	5	7	4	5	6	6	6
183	NAD(P) transhydrogenase subunit alpha	Q9KM26	54 kDa	6	11	7	7	6	9	9	8	7	6	16	5	11	8	8	8	11	7
184	Cell division protein FtsZ	Q9KPH1	42 kDa	3	16	6	12	13	9	7	15	7	6	18	8	6	12	3	6	9	7
185	Phosphoenolpyruvate-protein phosphotransferase	Q9KTD7	63 kDa	6	8	8	6	4	11	7	3	13	6	8	13	6	9	11	5	6	10
186	50S ribosomal protein L23	Q9KNY6	11 kDa	6	5	6	6	5	7	6	5	7	6	6	5	6	5	5	6	6	6
187	Chaperone protein ClpB	Q9KU18	96 kDa	1	17	3	2	13	3	0	14	3	0	22	4	1	13	5	5	20	4
188	Oxaloacetate decarboxylase, alpha subunit	Q9KUH1	65 kDa	4	14	9	1	9	4	7	9	12	4	11	10	7	10	10	7	9	8
189	GTPase HflX	Q9KV10	49 kDa	9	10	7	11	6	7	9	6	10	3	15	4	11	7	7	7	16	6
190	tRNA uridine 5-carboxymethylaminomethyl modification enzyme MnmG	Q9KNG4	70 kDa	5	8	8	3	5	9	6	6	9	7	11	6	4	10	10	6	10	8
191	Bifunctional protein GlmU	Q9KNH7	49 kDa	7	12	8	7	7	11	5	8	9	5	11	7	6	8	9	6	11	11
192	50S ribosomal protein L22	Q9KNY9	12 kDa	7	6	5	6	3	6	7	7	8	6	7	5	6	6	5	6	5	5
193	Chemotaxis response regulator protein-glutamate methylesterase of group 1 operon	Q9KQD8	40 kDa	7	8	7	2	6	5	8	7	9	5	6	7	7	8	7	7	7	6
194	Multifunctional-autoprocessing repeats-in-toxin	Q9KS12	485 kDa	0	0	7	5	4	7	2	0	0	0	2	0	0	0	0	0	0	3
195	Desmoplakin	P15924	332 kDa	1	0	0	1	1	0	1	1	0	0	2	1	2	1	0	0	1	0
196	Tryptophanase	Q9KN05	53 kDa	6	15	2	5	6	7	13	16	7	5	15	5	9	17	7	11	13	6
197	1,4-alpha-glucan branching enzyme GlgB	Q9KNE8	77 kDa	6	6	11	4	4	10	5	5	11	4	6	10	7	6	10	7	4	12
198	Acetyl-coenzyme A carboxylase carboxyl transferase subunit beta	Q9KTA3	34 kDa	7	9	7	5	5	7	7	6	12	5	9	7	10	8	6	7	7	7
199	Uncharacterized protein	Q9KPZ9	43 kDa	5	12	7	5	5	6	7	7	10	4	13	7	6	7	8	6	9	8
200	ABC transporter, ATP-binding protein	Q9KRZ7	72 kDa	9	9	4	3	10	5	6	7	7	2	6	3	13	5	7	10	7	5
201	Uncharacterized protein	Q9KTT2	59 kDa	5	8	6	6	5	4	6	8	8	2	12	4	8	9	10	7	11	4
202	Mannosyl-transferase	H9L4R0	69 kDa	8	6	11	6	6	10	7	6	8	6	15	6	7	8	9	6	9	9
203	Ribosomal large subunit pseudouridine synthase B	Q9KSS7	37 kDa	9	9	5	11	7	4	12	4	9	8	8	2	11	9	4	11	4	3
204	50S ribosomal protein L16	Q9KNZ1	16 kDa	6	5	4	4	5	5	5	5	5	4	5	4	4	4	4	5	5	5
205	Fructose-1,6-bisphosphatase class 1	Q9KP35	37 kDa	5	10	6	3	8	8	4	9	9	3	11	10	6	10	6	6	11	9
206	Uncharacterized protein	Q9KVI1	40 kDa	6	9	5	10	8	6	8	7	6	6	9	5	8	7	4	6	9	7
207	DNA mismatch repair protein MutL	Q9KV13	73 kDa	5	7	14	4	4	15	4	0	8	4	11	12	6	0	12	4	3	11
208	ATP-dependent RNA helicase, DEAD box family	Q9KNA4	50 kDa	8	8	5	7	12	6	8	5	8	5	9	6	11	6	6	5	7	7
209	Galactose/methyl galactoside import ATP-binding protein MglA	Q9KSD1	56 kDa	3	12	0	6	7	0	5	11	0	4	17	5	6	9	2	5	10	2
210	Glucans biosynthesis protein G	Q9KSG8	61 kDa	3	9	7	5	6	9	6	7	10	4	8	7	5	7	10	4	7	8
211	Uncharacterized protein	Q9KKL8	60 kDa	4	9	7	2	4	7	4	7	6	4	12	6	6	6	5	6	10	8
212	Kit Fusion	iRT	14 kDa	7	10	7	8	10	7	11	9	8	8	10	4	8	9	6	10	11	6
213	Cytoplasmic axial filament protein	Q9KUU6	55 kDa	5	8	7	6	4	9	10	4	10	1	9	5	11	6	5	9	7	7
214	VC_A0110, TssF	Q9KN55	67 kDa	3	5	4	4	2	5	6	3	6	6	10	9	6	5	7	5	7	8
215	Alanine--tRNA ligase	Q56648	94 kDa	0	18	0	0	15	2	0	16	0	0	25	2	0	8	1	0	22	1
216	Glyceraldehyde 3-phosphate dehydrogenase	Q9KLA3	56 kDa	7	11	3	4	9	4	7	6	6	6	13	6	12	10	4	8	12	7
217	Purine-binding chemotaxis protein CheW	Q9KQE1	20 kDa	6	9	6	6	7	6	7	7	5	6	9	6	7	8	4	6	8	6
218	ATP-dependent RNA helicase SrmB	Q9KU63	48 kDa	11	9	2	12	6	4	11	5	5	8	4	3	14	7	3	12	7	1
219	Aminopeptidase P	Q9KVS2	67 kDa	5	10	6	1	2	7	7	6	11	3	8	7	6	8	8	5	12	9
220	Type II secretion system protein E	P37093	56 kDa	6	9	4	4	4	8	6	7	8	3	10	6	6	8	4	3	11	6
221	50S ribosomal protein L18	Q9KP00	13 kDa	6	5	6	5	6	5	6	6	7	6	5	5	6	5	6	6	7	5
222	Enolase	Q9KPC5	46 kDa	8	9	3	7	8	5	8	8	4	8	11	4	10	7	3	8	14	4
223	Site-determining protein	Q9KQD3	34 kDa	6	7	8	4	5	8	6	4	7	4	10	9	6	6	7	5	8	7
224	Outer membrane protein OmpA	H9L4R9	34 kDa	8	10	5	10	11	4	11	12	5	6	11	4	10	11	3	6	11	4
225	VC_A0112, Fha-Protein	Q9KN53	55 kDa	4	10	9	4	8	5	4	7	6	3	12	3	5	10	9	3	9	5
226	Enoyl-[acyl-carrier-protein] reductase [NADH] 1	Q9KRA3	44 kDa	6	5	7	4	4	7	6	8	6	1	9	9	8	6	5	6	4	8
227	Translation initiation factor IF-3	O68844	21 kDa	6	6	5	7	5	5	6	5	6	6	7	4	6	6	4	6	5	5
228	Uncharacterized protein	Q9KNB8	42 kDa	4	9	8	4	5	8	5	9	7	2	8	10	6	9	10	6	9	10
229	Peptide ABC transporter, ATP-binding protein	Q9KVH6	64 kDa	3	6	5	4	3	5	4	6	6	3	10	6	2	9	6	4	8	6
230	RNA polymerase sigma factor RpoD	Q9KUK1	71 kDa	3	7	2	3	1	2	7	4	5	2	8	3	6	5	2	5	3	4
231	Protein translocase subunit SecY	P78283	49 kDa	7	8	8	5	4	7	9	5	3	6	7	5	7	7	4	6	4	8
232	Aspartokinase II/homoserine dehydrogenase, methionine-sensitive	Q9KNP7	88 kDa	6	8	7	1	9	6	6	10	5	3	13	7	5	6	6	1	9	6
233	Bifunctional uridylyltransferase/uridylyl-removing enzyme	Q9KPV0	102 kDa	2	5	4	4	4	5	6	0	6	2	6	4	6	4	7	5	6	4
234	Phosphoglycerate kinase	P0C6Q3	41 kDa	5	12	4	5	7	5	6	9	7	5	10	4	6	13	4	7	13	4
235	Anaerobic glycerol-3-phosphate dehydrogenase subunit B	Q9KLJ6	48 kDa	5	13	4	3	3	6	7	7	7	4	11	8	7	5	8	5	11	10
236	ABC transporter, ATP-binding protein	Q9KU31	62 kDa	2	14	3	7	14	3	4	13	3	0	16	3	3	11	4	0	11	2
237	Threonine--tRNA ligase	Q9KMN7	73 kDa	4	13	4	2	11	3	9	10	4	4	14	6	6	12	3	6	10	3
238	DNA repair protein radA	Q9KPM4	49 kDa	7	9	8	6	8	8	5	8	10	3	12	5	9	8	7	6	11	5
239	ATP-dependent RNA helicase RhlB	Q9KV52	49 kDa	6	8	2	7	5	6	6	8	7	5	10	4	7	4	4	7	5	5
240	Uncharacterized protein	Q9KMP1	47 kDa	5	7	6	5	5	6	7	5	10	4	5	5	9	4	6	9	5	8
241	Cytosol aminopeptidase	P0C6E1	55 kDa	4	8	5	3	3	2	4	8	11	4	5	7	2	10	9	2	12	7
242	ABC transporter, ATP-binding protein	Q9KNX2	76 kDa	4	7	7	2	3	5	3	5	7	2	15	5	3	6	5	5	7	9
243	2`,3`-cyclic-nucleotide 2`-phosphodiesterase, putative	Q9KPF2	71 kDa	2	4	4	3	2	2	2	5	5	3	6	4	4	6	3	5	4	4
244	Phosphoglucosamine mutase	Q9KU84	48 kDa	5	7	6	5	5	4	3	4	8	5	7	6	5	5	5	4	8	8
245	Uncharacterized protein	Q9KU93	49 kDa	7	4	11	5	6	7	8	3	10	5	7	9	7	3	7	5	8	8
246	CDP-diacylglycerol--serine O-phosphatidyltransferase	Q9KV43	51 kDa	12	7	5	8	5	5	9	8	7	5	10	4	11	7	5	10	9	5
247	Uridine kinase	Q9KT67	24 kDa	3	9	6	3	4	8	4	9	6	2	9	7	3	6	6	2	6	7
248	Probable transcriptional regulatory protein VC_A0006	Q9KNF8	26 kDa	8	6	3	7	4	3	6	5	5	6	4	3	7	5	3	7	5	3
249	2,3,4,5-tetrahydropyridine-2,6-dicarboxylate N-succinyltransferase	Q9KPN7	36 kDa	8	8	7	8	5	6	7	8	7	6	7	7	7	7	5	6	8	9
250	Uncharacterized protein	Q9KPM3	89 kDa	3	6	7	3	6	8	5	3	7	2	10	3	8	5	4	1	7	7
251	Soluble pyridine nucleotide transhydrogenase	P50529	51 kDa	4	5	8	4	7	6	6	7	11	1	12	10	5	5	9	7	8	8
252	Exodeoxyribonuclease III	Q9KQY7	31 kDa	3	5	8	3	4	7	2	4	10	2	6	8	3	6	9	2	2	9
253	Aspartokinase I/homoserine dehydrogenase, threonine-sensitive	Q9KPK3	89 kDa	1	6	6	1	0	5	5	5	8	3	6	6	7	8	7	5	6	7
254	NAD-dependent malic enzyme	Q9KSR8	62 kDa	7	10	3	2	3	5	7	5	7	5	14	7	7	6	7	6	11	5
255	UPF0313 protein VC_1711	Q9KRD1	88 kDa	11	1	2	4	1	1	11	0	5	2	1	1	8	0	4	8	1	2
256	Regulatory protein LuxO	Q9KT84	51 kDa	1	7	4	1	9	8	7	8	6	0	9	7	3	10	4	1	11	8
257	UDP-N-acetylmuramate--L-alanine ligase	Q9KPG8	53 kDa	4	5	4	4	5	4	6	4	3	5	6	4	5	4	3	5	3	4
258	DNA polymerase III subunit alpha	P52022	130 kDa	2	3	2	2	2	5	3	1	2	0	1	6	3	4	2	2	3	1
259	DNA topoisomerase 1	Q9KRB2	98 kDa	8	7	1	3	3	2	12	4	1	7	4	2	8	4	2	6	5	3
260	Uncharacterized protein	Q9KL25	74 kDa	7	6	4	3	6	6	4	8	8	4	5	4	5	7	2	6	9	5
261	Uncharacterized protein	Q9KL97	341 kDa	6	6	6	0	1	7	5	4	14	3	6	14	6	4	10	3	8	6
262	Protease, insulinase family/protease, insulinase family	Q9KUG7	106 kDa	5	3	4	5	1	4	4	3	6	2	4	7	5	5	6	6	2	9
263	Long-chain-fatty-acid--CoA ligase	Q9KQL3	63 kDa	8	8	5	4	6	5	9	6	6	5	7	6	7	8	2	4	9	6
264	Aspartokinase	Q9KUW8	53 kDa	2	4	9	0	3	8	3	5	12	1	7	11	3	6	11	2	6	11
265	Anaerobic glycerol-3-phosphate dehydrogenase, subunit C	Q9KLJ5	46 kDa	8	7	4	5	6	6	8	4	14	3	10	5	7	3	6	8	3	8
266	Phosphomannomutase, putative	Q9KKR1	62 kDa	7	6	5	3	4	2	5	6	6	5	10	4	5	6	6	6	7	5
267	Signal recognition particle protein	Q9KUG1	50 kDa	3	1	1	0	1	1	4	2	1	2	3	1	2	2	1	4	1	1
268	VgrG-2 protein	Q9KNE7	77 kDa	1	9	6	2	5	1	1	2	1	4	19	19	2	9	3	0	10	6
269	NH(3)-dependent NAD(+) synthetase	Q9KMW1	30 kDa	8	6	5	7	6	2	8	5	9	8	5	8	10	6	6	8	5	9
270	Antioxidant, AhpC/Tsa family	Q9KTZ9	23 kDa	6	6	5	2	6	7	5	6	4	4	8	4	4	8	3	3	7	6
271	Uncharacterized protein	Q9KS28	35 kDa	5	9	6	3	4	7	7	3	5	2	9	5	5	6	6	6	6	6
272	Glyceraldehyde-3-phosphate dehydrogenase	Q9KQJ8	35 kDa	4	7	5	5	1	4	5	9	11	1	9	6	3	6	7	1	10	7
273	30S ribosomal protein S19	Q9KNY8	10 kDa	4	4	5	4	3	5	5	4	5	4	4	4	5	4	4	4	5	5
274	Pseudouridine synthase	Q9KPY9	38 kDa	8	5	4	7	6	5	9	4	8	6	5	1	10	4	2	8	4	5
275	Magnesium and cobalt efflux protein CorC	Q9KTE3	33 kDa	6	8	5	2	7	5	5	7	4	1	10	7	6	8	6	3	8	7
276	tRNA sulfurtransferase	Q9KTK8	54 kDa	5	8	2	6	4	4	4	5	3	1	12	1	9	7	4	4	8	5
277	Chemotaxis protein CheV	Q9KQ05	34 kDa	6	8	5	2	8	8	3	8	8	1	8	7	3	9	7	4	7	7
278	GGDEF family protein	Q9KTK2	60 kDa	4	5	4	4	0	5	5	4	6	3	5	7	7	7	5	3	7	8
279	Cation transport ATPase, E1-E2 family	Q9KS24	86 kDa	3	8	5	3	5	5	2	5	3	2	10	5	1	8	3	2	7	8
280	Transcriptional regulator, LuxR family	Q9KSP3	24 kDa	4	10	8	2	4	8	4	8	6	3	10	6	3	7	6	3	9	7
281	Proline--tRNA ligase	Q9KTM7	63 kDa	5	5	4	5	2	2	4	1	3	3	6	4	5	2	9	4	4	5
282	Succinylglutamate desuccinylase	Q9KSL4	39 kDa	4	7	6	2	2	5	6	6	8	3	7	4	7	6	9	5	7	4
283	Maltose ABC transporter, periplasmic maltose-binding protein	Q9KL05	44 kDa	2	8	12	8	3	7	4	2	10	3	5	9	1	4	11	4	4	10
284	Autonomous glycyl radical cofactor	Q9KPK6	14 kDa	5	7	6	6	6	6	6	5	4	5	6	5	7	6	5	6	5	5
285	N-acetylmuramoyl-L-alanine amidase	Q9KV14	64 kDa	9	4	3	7	6	4	11	4	4	6	4	1	11	5	1	7	5	3
286	MSHA biogenesis protein MshL	Q9KUV9	60 kDa	5	6	4	5	7	4	4	6	5	6	6	3	5	5	5	5	3	4
287	Glycerol-3-phosphate acyltransferase	Q9KVP8	91 kDa	2	4	5	3	1	4	2	6	4	2	7	2	6	7	6	3	9	5
288	Membrane protein insertase YidC	Q9KVY4	61 kDa	2	9	3	1	2	5	3	5	6	3	5	6	2	6	3	2	6	4
289	MutT/nudix family protein	Q9KPD5	24 kDa	9	5	5	5	6	5	7	3	5	4	8	4	8	5	6	8	4	5
290	Uncharacterized protein	Q9KQT9	30 kDa	7	7	5	3	4	4	8	6	5	5	8	3	7	9	6	4	9	7
291	ABC transporter, ATP-binding protein	H9L4Q7	27 kDa	3	9	3	4	3	4	5	5	4	2	7	2	6	6	3	4	5	2
292	30S ribosomal protein S21	P66532	8 kDa	4	2	4	5	3	6	5	2	5	4	4	4	5	1	4	4	4	4
293	Outer membrane protein TolC	Q9K2Y1	48 kDa	4	14	4	5	14	8	2	12	0	4	11	5	1	13	6	0	9	7
294	Inorganic pyrophosphatase	Q9KP34	20 kDa	6	6	6	7	5	5	8	4	6	3	9	5	7	7	4	6	5	6
295	Shikimate kinase	Q9KNV1	20 kDa	7	7	3	7	5	3	8	6	5	4	9	5	10	6	2	8	5	3
296	DamX-related protein	Q9KM16	21 kDa	6	5	4	4	4	5	5	3	5	4	5	6	6	4	4	7	8	6
297	Lipopolysaccharide/O-antigen transport protein	Q9KVA2	30 kDa	2	6	5	5	5	5	5	5	4	1	8	3	5	7	3	4	5	2
298	tRNA-2-methylthio-N(6)-dimethylallyladenosine synthase	Q9KTE0	54 kDa	4	9	3	1	6	2	2	5	2	0	9	2	4	5	2	1	6	1
299	Potassium uptake protein TrkA	Q9KVU6	50 kDa	5	4	7	4	2	7	7	2	8	1	8	6	5	4	8	3	3	5
300	D-3-phosphoglycerate dehydrogenase	Q9KP92	44 kDa	3	3	8	4	1	6	6	3	8	3	7	8	5	5	8	6	6	9
301	Uncharacterized protein	Q9KNJ8	35 kDa	3	4	5	0	2	7	3	2	7	1	6	3	3	1	7	3	2	6
302	Outer membrane protein U	P0C6Q6	37 kDa	5	7	4	0	0	0	7	5	5	3	9	15	5	5	8	3	8	8
303	ATP synthase subunit b	Q9KNH1	18 kDa	6	6	5	4	6	4	5	8	6	6	6	3	4	7	4	4	9	4
304	Oligopeptide ABC transporter, ATP-binding protein	Q9KT10	37 kDa	3	5	2	4	3	6	3	5	4	2	3	4	3	2	5	3	6	5
305	Toxin secretion ATP-binding protein	Q9KKL9	79 kDa	3	4	4	3	2	5	3	3	4	2	9	4	2	2	5	3	5	7
306	Maltoporin	Q56652	45 kDa	5	7	7	4	7	7	5	8	8	6	10	6	7	7	6	4	10	6
307	Ribosomal RNA large subunit methyltransferase I	Q9KSA5	45 kDa	8	4	4	6	5	5	5	3	8	4	5	5	7	3	2	4	3	3
308	Glycerol-3-phosphate dehydrogenase	Q9KLT4	58 kDa	6	7	1	4	7	1	5	3	1	5	9	1	6	9	3	7	8	2
309	30S ribosomal protein S15	Q9KU77	10 kDa	4	2	3	4	1	2	4	2	4	3	2	1	3	1	4	3	4	1
310	DNA polymerase III subunit beta	Q9KVX5	41 kDa	7	4	5	4	2	3	6	4	3	3	7	4	8	7	7	7	8	5
311	Nitrogen regulation protein NR(I)	Q9KNI9	53 kDa	4	4	7	2	3	5	7	4	5	2	5	5	6	3	6	1	5	7
312	Serine hydroxymethyltransferase 1	Q9KTG1	45 kDa	1	9	0	2	5	1	0	10	1	1	10	0	2	7	0	1	11	0
313	Succinyl-CoA ligase [ADP-forming] subunit beta	Q9KQB5	41 kDa	3	11	4	2	7	4	6	6	3	2	7	5	5	11	4	6	12	5
314	Glutathione synthetase	Q9KUP7	35 kDa	1	6	3	5	3	4	3	3	5	1	5	3	6	4	4	2	5	5
315	Glucose-1-phosphate adenylyltransferase 1	Q9KRB5	45 kDa	4	6	2	1	0	3	2	2	3	2	5	6	4	3	3	2	6	6
316	Peptidyl-prolyl cis-trans isomerase	Q9KV04	28 kDa	4	5	0	4	5	3	4	7	0	6	8	0	4	6	1	5	3	1
317	3-isopropylmalate dehydratase large subunit	Q9KP81	50 kDa	3	3	3	2	2	6	2	4	4	2	5	6	3	4	5	3	5	4
318	Trehalose-6-phosphate hydrolase	Q9KTJ1	65 kDa	3	6	10	4	5	6	3	6	7	3	6	9	4	4	9	2	5	7
319	ADP-heptose--LPS heptosyltransferase II	Q9KVB0	39 kDa	4	7	7	3	4	4	3	5	4	2	8	4	3	7	5	3	3	7
320	Oligopeptide ABC transporter, ATP-binding protein	Q9KT11	36 kDa	3	5	3	6	5	3	4	5	1	3	6	1	4	5	1	4	4	3
321	Cysteine synthase	Q9KTD4	34 kDa	3	9	5	3	6	4	4	6	5	1	8	6	5	7	6	2	10	5
322	Galactokinase	Q9KRP1	42 kDa	7	7	4	4	8	3	7	4	2	4	7	4	2	8	3	3	9	4
323	Methionine--tRNA ligase	Q9KT69	77 kDa	4	5	1	5	4	2	3	4	1	3	8	2	6	6	3	4	7	2
324	Uncharacterized protein	Q9KNA7	34 kDa	1	6	5	1	3	5	3	4	7	1	8	5	3	3	8	3	5	3
325	Uncharacterized protein	Q9KVB2	30 kDa	5	5	7	4	4	7	5	5	7	3	5	6	5	3	5	6	2	8
326	Aspartate-semialdehyde dehydrogenase 2	P23247	37 kDa	6	11	2	7	6	1	6	8	4	6	7	2	9	7	2	6	8	2
327	3-octaprenyl-4-hydroxybenzoate carboxy-lyase	Q9KV48	69 kDa	3	6	6	3	3	2	6	4	4	2	6	6	4	4	2	2	4	8
328	Exopolyphosphatase	Q9KU08	56 kDa	4	7	4	2	5	6	2	4	6	3	6	7	5	6	6	5	6	5
329	Transcriptional regulator OmpR	Q9KNL8	27 kDa	2	8	4	2	3	3	5	4	3	1	8	3	3	6	2	2	6	3
330	Cell division ATP-binding protein FtsE	Q9KVJ5	26 kDa	4	5	2	1	2	2	5	6	4	3	5	2	4	9	1	3	10	4
331	Penicillin-binding protein 1A	Q9KNU5	92 kDa	2	3	6	2	2	2	2	1	3	2	2	7	5	4	7	1	3	7
332	DNA gyrase subunit A	Q9KSJ8	99 kDa	1	0	0	0	0	1	0	0	0	0	0	2	0	0	0	0	1	1
333	Ribosomal large subunit pseudouridine synthase D	Q9KU20	37 kDa	3	5	3	6	5	4	5	3	4	1	7	4	3	5	2	3	4	2
334	Uncharacterized protein	Q9KVD7	33 kDa	5	6	6	4	1	7	4	3	4	4	5	7	5	4	6	5	3	7
335	tRNA-specific 2-thiouridylase MnmA	Q9KSX8	42 kDa	4	6	4	5	6	4	5	3	5	0	7	5	7	4	4	4	4	4
336	ATP-dependent DNA helicase Rep	Q9KVH9	77 kDa	1	2	1	1	1	2	0	0	1	0	6	1	1	1	2	1	3	3
337	Acetate kinase 2	Q9KMT5	43 kDa	5	3	5	3	3	4	2	2	6	4	6	5	3	3	4	2	7	7
338	Polyphosphate kinase	Q9KU07	82 kDa	6	3	2	4	1	1	6	3	4	3	4	3	7	5	3	9	6	3
339	Delta-aminolevulinic acid dehydratase	Q9KVN6	39 kDa	5	8	1	3	5	2	4	9	4	4	8	4	3	7	3	5	7	3
340	Probable thiol peroxidase	P0C6P9	18 kDa	5	9	4	4	5	4	4	8	4	5	8	3	4	5	4	4	7	5
341	Na(+)-translocating NADH-quinone reductase subunit C	P0C6E0	28 kDa	7	5	5	6	3	1	4	5	5	3	5	6	4	5	4	4	4	5
342	Transporter, AcrB/D/F family	Q9KR85	111 kDa	4	7	4	2	4	4	4	5	4	2	6	5	4	4	4	5	6	8
343	L-serine dehydratase 1	Q9KSF6	49 kDa	2	9	3	3	3	3	2	6	4	1	9	3	4	6	1	2	6	2
344	GTPase Era	Q9KPB3	37 kDa	3	9	2	2	5	3	3	4	5	2	9	5	5	4	3	2	3	7
345	Lipoprotein, putative	Q9KPR8	22 kDa	3	5	3	4	5	3	3	5	2	2	6	3	3	5	2	2	7	3
346	Mannose-6-phosphate isomerase	Q9KV87	44 kDa	3	10	5	2	2	7	3	8	6	2	9	6	6	7	4	2	3	6
347	Glycerol-3-phosphate transporter	Q9KN29	52 kDa	5	5	5	2	2	3	5	5	2	2	4	6	2	5	4	2	3	4
348	Uncharacterized protein	Q9KV91	47 kDa	5	3	5	5	4	4	3	4	3	4	3	5	3	5	3	5	4	5
349	30S ribosomal protein S14	Q9KNZ7	12 kDa	4	2	3	4	2	4	4	3	4	3	4	3	4	2	3	4	5	3
350	FixG-related protein	Q9KVV3	56 kDa	3	6	3	1	2	4	3	4	6	1	7	5	4	3	4	3	3	5
351	Isocitrate dehydrogenase	Q9KSW5	81 kDa	1	5	1	1	2	1	2	5	1	2	5	0	2	9	0	3	6	1
352	Cytochrome d ubiquinol oxidase, subunit I	Q9KR03	61 kDa	4	3	5	1	2	6	5	3	5	4	6	6	6	3	6	5	4	6
353	4-hydroxy-3-methylbut-2-enyl diphosphate reductase	Q9KU44	35 kDa	6	7	6	3	3	4	7	6	4	4	5	7	7	5	5	4	6	5
354	30S ribosomal protein S6	Q9KUZ2	14 kDa	3	4	4	2	3	3	3	3	5	3	4	3	4	3	3	3	4	4
355	Inositol-1-monophosphatase	Q9KTY5	29 kDa	8	5	3	6	2	3	5	4	3	6	4	1	7	6	2	5	7	3
356	ATP-dependent Clp protease ATP-binding subunit ClpX	Q9KQS7	46 kDa	2	9	1	4	9	2	2	9	1	1	9	2	3	8	2	2	10	3
357	Hemolysin	P09545	82 kDa	1	2	4	13	7	10	1	2	7	0	4	3	2	2	8	0	1	5
358	PTS system, glucose-specific IIBC component	Q9KQI5	52 kDa	5	5	4	5	3	4	4	5	5	4	6	6	4	5	2	4	5	4
359	3-deoxy-D-manno-octulosonic-acid transferase	Q9KVB3	49 kDa	4	4	4	5	3	4	5	3	3	0	8	4	4	3	4	3	6	5
360	Ribose-phosphate pyrophosphokinase	Q9KQ22	34 kDa	3	4	7	2	2	3	3	3	11	3	4	5	4	3	3	4	5	7
361	UDP-3-O-acylglucosamine N-acyltransferase	Q9KPW2	37 kDa	5	5	5	4	5	4	2	3	5	5	6	3	6	6	4	6	5	4
362	6-phospho-beta-glucosidase	Q9KRS8	55 kDa	2	5	5	3	4	5	3	3	4	1	6	6	3	7	2	3	5	3
363	Acetyl-coenzyme A carboxylase carboxyl transferase subunit alpha	Q9KPW8	36 kDa	5	3	1	5	4	0	6	4	0	5	3	2	5	4	2	3	6	1
364	Keratin, type I cytoskeletal 9	P35527	62 kDa	0	0	15	2	0	11	0	0	3	2	0	6	2	1	0	3	0	4
365	23S rRNA (uracil(1939)-C(5))-methyltransferase RlmD	Q9KPC1	49 kDa	3	2	4	3	3	4	5	3	6	2	2	3	4	5	6	5	6	4
366	D-erythrose-4-phosphate dehydrogenase	P0C6C2	38 kDa	3	3	5	3	3	7	5	4	7	3	3	7	6	2	7	3	5	10
367	Uncharacterized protein	Q9KSQ9	26 kDa	4	5	2	3	3	4	4	4	3	2	6	3	4	3	3	4	5	4
368	Deoxyribose-phosphate aldolase	Q9KPL7	28 kDa	6	5	4	5	4	2	4	7	6	6	5	4	8	6	2	6	6	3
369	DnaK-related protein	Q9KS85	68 kDa	4	6	3	3	1	2	4	6	2	3	5	3	4	6	3	4	4	4
370	Glycerophosphoryl diester phosphodiesterase	Q9KN30	42 kDa	2	6	0	4	2	1	5	4	0	3	5	3	3	6	0	5	4	1
371	Uracil phosphoribosyltransferase	Q9KPY7	23 kDa	5	5	4	5	5	5	4	6	3	4	7	4	5	6	4	6	4	4
372	Phosphocarrier protein HPr	Q9KTD6	9 kDa	5	6	5	5	5	5	5	4	5	4	6	5	6	6	5	5	5	5
373	Ribosomal RNA small subunit methyltransferase E	Q9KUP6	27 kDa	4	6	4	2	4	5	3	6	5	3	5	4	4	4	3	5	5	5
374	Site-determining protein	Q9KQN8	30 kDa	4	7	6	3	4	6	4	4	6	1	6	5	2	5	7	2	7	5
375	Coenzyme A biosynthesis bifunctional protein CoaBC	Q9KVD1	43 kDa	3	4	6	3	3	5	2	3	5	3	5	4	4	4	4	4	2	5
376	PTS system, trehalose-specific IIBC component	Q9KTJ2	51 kDa	4	5	2	1	2	4	4	3	4	2	5	5	3	3	3	2	5	5
377	Sigma-54 dependent transcriptional activator	Q9KQ66	55 kDa	1	7	3	1	4	2	0	7	1	1	10	1	2	4	1	2	6	1
378	Inosine-5'-monophosphate dehydrogenase	Q9KTW3	52 kDa	1	2	3	0	1	3	1	3	0	0	2	1	1	3	3	1	4	3
379	DNA ligase	Q9KTD1	73 kDa	3	6	4	2	6	2	2	5	5	2	6	3	4	6	6	2	7	2
380	Uncharacterized protein	Q9KSV8	32 kDa	3	4	2	4	4	5	4	4	5	2	3	2	4	4	3	2	2	4
381	Catalase-peroxidase	Q9KRS6	81 kDa	0	2	4	0	0	0	0	0	4	0	1	2	0	2	4	0	1	5
382	Methionine aminopeptidase	Q9KPV1	31 kDa	3	3	4	3	2	5	3	3	6	2	2	4	5	2	3	3	3	5
383	tRNA pseudouridine synthase D	Q9KUJ0	40 kDa	1	6	5	2	4	7	2	5	6	2	7	6	3	5	4	2	5	6
384	Cyclic di-GMP phosphodiesterase CdpA	Q9KVL2	94 kDa	4	4	3	1	3	1	4	3	2	1	3	3	5	2	5	5	4	7
385	Periplasmic nitrate reductase	Q9KLR4	93 kDa	2	2	6	0	3	7	0	0	9	2	3	7	2	2	6	2	2	10
386	Keratin, type II cytoskeletal 1	P04264	66 kDa	0	0	16	0	0	14	0	0	4	2	0	5	0	0	0	1	0	6
387	50S ribosomal protein L27	Q9KUS9	9 kDa	4	4	4	4	4	4	4	4	4	2	4	3	3	4	4	3	4	4
388	Gonadoliberin III-related protein	Q9KSU5	55 kDa	3	4	7	5	1	6	4	3	7	1	3	4	3	3	8	3	3	6
389	ATP synthase gamma chain	Q9KNH4	32 kDa	6	6	1	5	3	1	4	3	2	4	4	1	6	7	2	4	4	0
390	Uncharacterized protein	Q9KTK3	51 kDa	4	3	3	0	2	3	4	1	2	0	5	4	4	5	6	4	4	3
391	Cation transport ATPase, E1-E2 family	Q9KT72	81 kDa	5	2	4	1	1	5	2	3	6	1	2	7	4	4	7	2	2	7
392	Phosphoribosylformylglycinamidine synthase	Q9KTN2	141 kDa	1	1	4	3	0	5	2	1	3	0	2	4	3	3	3	1	1	6
393	Serine--tRNA ligase	Q9KSZ6	49 kDa	2	5	0	2	3	0	1	7	2	1	9	3	3	6	2	2	8	0
394	UvrABC system protein C	Q9KSP2	69 kDa	5	3	2	3	1	4	2	1	3	1	4	3	5	1	2	2	3	2
395	30S ribosomal protein S20	O34239	10 kDa	4	2	2	4	2	2	4	2	4	4	2	0	4	2	1	4	3	2
396	Iron-containing alcohol dehydrogenase family protein RfbM	Q9KVA0	41 kDa	1	7	2	4	6	1	4	5	2	2	8	1	4	4	2	2	8	2
397	Protease, putative	Q9KU13	52 kDa	2	6	1	3	4	2	3	5	2	2	5	4	4	6	2	2	5	3
398	GTPase Obg/CgtA	Q9KUS8	43 kDa	1	4	2	2	2	2	2	2	1	0	3	1	2	2	1	2	1	2
399	Fe(3+) ions import ATP-binding protein FbpC	Q9KLQ5	40 kDa	4	8	1	0	4	1	7	8	3	4	8	4	5	7	2	5	7	3
400	Arginine--tRNA ligase	Q9KQC6	64 kDa	1	6	1	1	6	0	4	6	1	0	9	0	3	5	1	3	10	1
401	Uncharacterized protein	Q9KTI9	39 kDa	4	4	5	2	3	2	2	4	1	3	5	3	4	4	2	3	6	3
402	Acetolactate synthase	Q9KP90	63 kDa	4	3	1	1	2	2	2	3	2	2	2	2	4	4	4	5	3	4
403	ParB family protein	Q9KKJ3	36 kDa	2	7	1	1	5	2	5	6	3	2	6	2	6	8	3	3	4	3
404	Nucleoside diphosphate kinase	Q9KTX4	16 kDa	4	6	1	3	5	3	4	5	3	3	4	2	3	5	3	4	2	2
405	Flagellar P-ring protein	Q9KQ14	38 kDa	2	5	5	1	4	5	5	6	5	0	4	4	3	7	5	4	5	4
406	Sigma-54 dependent transcriptional regulator	Q9KN48	59 kDa	1	9	2	3	7	1	1	6	2	1	11	0	2	7	1	1	7	1
407	Glutamate synthase, large subunit	Q9KPJ4	169 kDa	1	2	1	1	2	1	2	2	2	2	2	0	1	2	1	1	2	1
408	Fatty acid oxidation complex subunit alpha	Q9KT58	77 kDa	3	7	0	2	0	0	4	1	1	2	3	1	6	4	0	4	2	3
409	Helicase, putative	Q9KR83	105 kDa	1	4	3	1	5	2	3	4	2	1	5	1	1	3	8	0	3	1
410	Transcriptional regulator TyrR	Q9KSE9	58 kDa	6	5	3	3	3	5	4	4	1	0	4	3	4	5	2	3	4	5
411	Stringent starvation protein A	Q9KUE5	24 kDa	4	6	3	4	4	3	6	6	4	4	5	3	6	5	3	3	5	3
412	ATP-dependent DNA helicase RecG	Q9KNM1	77 kDa	2	1	4	2	4	5	5	2	2	1	7	1	2	3	1	2	1	2
413	Uncharacterized protein	Q9KS43	72 kDa	0	6	4	1	4	4	1	2	3	0	6	6	2	6	5	2	6	2
414	UDP-N-acetyl-D-mannosaminuronic acid dehydrogenase	Q9KTI4	45 kDa	3	7	0	2	1	1	3	5	3	1	10	2	4	5	2	3	6	1
415	Maltose operon periplasmic protein, putative	Q9KKS3	31 kDa	4	4	5	5	5	4	4	6	5	3	6	3	4	5	5	4	4	4
416	Ribosomal RNA small subunit methyltransferase B	Q9KVU5	48 kDa	3	7	4	3	3	4	2	5	4	2	5	3	6	3	3	4	3	3
417	Sigma-54 dependent response regulator	Q9KQ67	52 kDa	3	5	1	3	2	2	3	4	3	1	4	1	4	4	1	1	2	1
418	Lipid A biosynthesis lauroyltransferase	Q9KVD3	37 kDa	4	3	4	4	3	5	4	1	5	2	5	4	4	1	5	2	2	5
419	Anaerobic C4-dicarboxylate transporter	Q9KMW3	48 kDa	4	3	4	3	3	4	4	3	4	3	5	3	4	3	3	3	4	4
420	Twitching motility protein PilT	Q9KUQ2	41 kDa	4	4	2	1	3	1	5	1	2	0	3	3	4	3	3	3	4	2
421	Exopolysaccharide biosynthesis protein, putative	Q9KTG5	83 kDa	10	4	0	1	1	0	6	1	4	0	9	5	5	3	2	3	9	1
422	Aspartokinase	Q9KUH4	42 kDa	2	5	6	7	8	4	1	6	3	0	8	0	4	6	5	0	5	2
423	Diaminopimelate decarboxylase	Q9KVL7	46 kDa	0	3	3	0	1	1	0	0	1	0	1	1	3	5	1	2	3	2
424	UDP-N-acetylmuramoyl-L-alanyl-D-glutamate--2,6-diaminopimelate ligase	Q9X6N4	54 kDa	0	4	4	0	3	2	3	5	3	0	5	2	2	2	5	0	7	4
425	Hemolysin, putative	Q9KUE3	21 kDa	4	4	5	4	5	5	4	3	2	4	5	4	4	5	4	4	3	6
426	Uncharacterized protein	Q9KTC9	30 kDa	3	4	4	1	3	3	2	3	2	2	6	2	4	4	3	2	4	4
427	tRNA-modifying protein YgfZ	Q9KPA1	36 kDa	5	3	6	3	2	3	6	3	3	2	4	6	5	4	6	3	5	5
428	Recombination-associated protein RdgC	Q9KU12	34 kDa	1	6	3	2	2	2	3	3	3	2	5	3	2	4	3	2	2	4
429	Ubiquinol-cytochrome c reductase iron-sulfur subunit	Q9KUE8	21 kDa	4	2	2	3	1	3	6	2	5	3	4	2	4	3	5	4	2	6
430	50S ribosomal protein L10	Q9KV32	17 kDa	3	3	1	4	3	3	5	2	1	3	5	2	5	4	2	5	5	1
431	2`,3`-cyclic-nucleotide 2`-phosphodiesterase	Q9KP17	75 kDa	4	7	4	6	2	0	2	4	2	1	7	1	2	3	2	2	2	3
432	CapK protein, putative	Q9KTH8	51 kDa	1	2	1	1	3	1	2	3	4	0	6	5	4	4	2	1	3	4
433	Sigma-54 dependent transcriptional regulator	Q9KU59	50 kDa	1	7	1	1	8	3	2	6	1	1	7	0	0	7	1	1	7	1
434	Methionine synthase	Q9KUW9	136 kDa	0	6	0	0	5	0	1	5	0	0	11	0	0	4	2	0	4	0
435	DNA-binding protein HU-alpha	Q9KV83	9 kDa	4	3	3	4	4	3	3	4	3	4	4	3	3	4	2	3	5	3
436	Exodeoxyribonuclease 7 large subunit	Q9KTW4	51 kDa	2	4	4	3	2	3	4	2	3	1	6	2	5	4	4	2	3	4
437	Molybdopterin biosynthesis MoeA protein	Q9KLX4	47 kDa	4	4	4	3	3	2	4	4	4	1	3	4	5	4	4	4	4	4
438	Uncharacterized protein	Q9KVL0	58 kDa	4	4	6	3	1	5	4	4	6	3	7	3	2	4	6	2	4	7
439	Ribosomal RNA small subunit methyltransferase A	Q9KUS2	31 kDa	3	6	3	3	3	3	4	3	4	3	7	1	6	4	2	4	1	2
440	Leucine-responsive regulatory protein	Q9KQU4	19 kDa	7	6	3	5	2	2	4	2	3	4	4	2	4	3	1	4	3	3
441	N utilization substance protein B homolog	Q9KPU5	18 kDa	3	6	3	2	6	1	3	5	3	2	6	2	3	8	1	2	6	2
442	NAD(P) transhydrogenase subunit beta	Q9KM25	49 kDa	0	3	3	3	0	5	1	5	4	0	4	5	2	5	2	2	4	4
443	Glutamate synthase, small subunit	Q9KPJ3	53 kDa	1	1	5	1	0	5	0	1	5	0	2	9	0	2	6	1	2	8
444	Uncharacterized protein	Q9KQX5	74 kDa	0	6	1	0	5	1	1	7	4	0	8	3	0	5	3	1	6	2
445	Uncharacterized protein	Q9KRM9	36 kDa	4	3	6	0	2	5	3	5	5	2	6	3	1	5	6	2	4	6
446	Flagellin A	P0C6C3	40 kDa	1	5	4	3	2	7	3	4	3	0	2	3	1	2	2	0	4	1
447	Valine--tRNA ligase	Q9KP73	108 kDa	1	1	0	2	0	0	1	2	2	0	1	0	0	0	1	0	0	1
448	Lipoprotein, putative	Q9KSR1	24 kDa	4	3	4	4	4	5	4	2	4	3	6	5	4	5	2	4	5	6
449	Uncharacterized protein	Q9KQ00	25 kDa	4	3	6	1	3	4	5	2	5	2	3	5	6	2	6	4	3	6
450	Ferritin	Q9KVR1	21 kDa	3	2	3	1	0	4	1	3	3	3	3	5	1	4	6	3	8	4
451	DNA polymerase I	Q9KVN3	104 kDa	1	1	0	1	1	0	2	2	0	0	2	0	3	0	0	4	3	0
452	Transaldolase	Q9KLW8	35 kDa	5	4	2	4	4	3	3	4	2	3	5	4	2	6	4	2	4	2
453	Penicillin-binding protein 3	Q9KPG1	63 kDa	2	1	1	1	1	3	3	2	2	1	1	3	3	2	3	2	3	3
454	UPF0227 protein VC_1892	Q9KQV6	21 kDa	1	3	4	1	4	4	2	2	6	1	3	4	3	3	4	1	2	4
455	Amidophosphoribosyltransferase	Q9KT99	56 kDa	3	7	2	1	2	0	3	1	4	2	6	1	4	4	1	6	3	4
456	VisC protein	Q9KP99	45 kDa	3	5	2	3	3	3	4	2	4	2	5	0	3	3	1	2	5	2
457	Acyl carrier protein	Q9KQH8	9 kDa	4	3	3	3	2	2	3	3	0	4	4	1	3	3	1	2	4	3
458	Uncharacterized protein	Q9KVB5	60 kDa	4	3	1	4	2	0	2	2	3	1	4	2	3	4	2	2	6	4
459	L-aspartate oxidase	Q9KPA4	60 kDa	3	2	5	2	1	2	2	1	4	1	6	4	3	2	5	2	4	2
460	Cyclic AMP receptor protein	Q9KNW6	24 kDa	4	5	3	4	1	4	3	4	4	4	5	5	3	5	3	3	7	4
461	Uncharacterized protein	Q9KRY0	33 kDa	5	4	1	2	2	1	5	2	2	3	6	2	5	3	4	5	7	2
462	Uncharacterized protein	Q9KMW6	42 kDa	1	6	2	1	3	2	1	5	3	1	5	3	1	5	2	1	4	4
463	Cbb3-type cytochrome c oxidase subunit	Q9KS22	36 kDa	1	3	3	2	1	3	5	3	4	0	6	3	4	4	4	2	4	4
464	Flagellar biosynthetic protein FlhF, putative	Q9KQD2	55 kDa	1	4	0	4	2	1	2	1	1	0	8	0	1	6	2	1	6	1
465	Zinc-binding alcohol dehydrogenase	Q9KVW2	35 kDa	3	5	3	2	4	4	4	6	4	1	4	5	4	5	6	3	3	6
466	Lipopolysaccharide biosynthesis protein RfbV	H9L4P1	47 kDa	2	4	2	3	4	2	3	2	3	1	7	2	3	2	3	0	3	3
467	Glutamate--tRNA ligase	P0C6Q1	53 kDa	3	4	1	1	0	2	3	4	2	2	4	3	1	2	2	0	5	3
468	Dual-specificity RNA methyltransferase RlmN	Q9KTX3	42 kDa	1	2	1	2	3	1	2	3	2	0	4	1	4	1	4	1	0	2
469	DNA mismatch repair protein MutS	Q9KUI6	96 kDa	0	5	3	1	2	2	1	2	1	1	6	2	2	3	2	0	7	0
470	Queuine tRNA-ribosyltransferase	Q9KTY9	43 kDa	1	0	0	2	0	1	2	0	3	0	6	1	4	2	7	3	0	3
471	Sialidase	P0C6E9	86 kDa	3	5	3	3	7	5	5	4	3	3	5	5	4	3	3	3	5	5
472	Methionyl-tRNA formyltransferase	Q9KVU4	34 kDa	2	6	3	3	3	4	4	4	5	1	7	4	3	5	4	2	5	3
473	Penicillin-binding protein 1B	Q9KUC0	87 kDa	4	2	2	2	2	2	4	2	4	0	2	1	4	2	1	4	2	1
474	Succinyl-CoA ligase [ADP-forming] subunit alpha	Q9KQB6	30 kDa	4	7	1	0	3	1	2	4	6	2	6	6	3	5	2	5	8	2
475	GMP synthase [glutamine-hydrolyzing]	Q9KTW2	58 kDa	2	4	2	2	0	1	2	3	1	2	2	4	3	5	0	4	2	4
476	Peptidyl-prolyl cis-trans isomerase	Q9KLT0	17 kDa	0	4	4	0	4	4	2	3	4	0	5	4	4	4	3	1	4	4
477	Oxygen-dependent coproporphyrinogen-III oxidase	Q9KVT4	35 kDa	1	2	2	1	1	2	1	1	3	1	5	3	1	3	4	1	5	3
478	Uncharacterized protein	Q9KM45	63 kDa	5	1	1	2	0	6	2	1	5	0	1	0	2	0	2	0	0	0
479	Uncharacterized protein	Q9KQV4	22 kDa	2	2	2	4	6	4	3	1	3	0	2	3	3	2	3	3	1	3
480	Long-chain-fatty-acid--CoA ligase, putative	Q9KP89	68 kDa	1	2	1	1	2	4	0	2	4	0	3	3	2	2	4	1	2	2
481	Peptidase B	Q9KTX5	47 kDa	1	0	2	3	0	1	1	2	0	1	3	2	5	1	2	1	2	2
482	Uncharacterized protein	Q9KLI2	56 kDa	1	3	0	0	1	0	1	1	1	0	2	1	0	0	1	2	0	0
483	Twitching motility protein PilT	Q9KUQ3	38 kDa	2	3	3	2	1	1	3	2	1	2	2	4	4	3	2	4	3	5
484	Aldehyde dehydrogenase	Q9KKN5	53 kDa	5	3	1	2	1	3	4	2	4	1	3	3	5	1	1	2	2	2
485	Cell division protein FtsA	Q9KPH0	46 kDa	4	5	6	2	3	4	3	4	5	1	5	5	3	6	6	3	5	3
486	Porin, putative	Q9KTD0	38 kDa	3	5	0	3	4	1	5	3	1	3	5	2	4	2	2	4	2	2
487	Phage shock protein A	Q9KRG4	25 kDa	1	7	1	1	1	2	2	4	1	1	5	1	2	6	2	1	5	0
488	Chemotaxis protein CheV	Q9KQJ2	35 kDa	2	4	4	1	1	2	5	3	6	0	5	2	4	2	2	0	4	2
489	DNA helicase	Q9KVF6	82 kDa	4	3	1	2	3	3	1	1	1	0	3	2	3	3	0	2	2	1
490	Single-stranded DNA-binding protein	Q9KUW2	20 kDa	4	4	3	5	3	3	4	3	5	4	4	3	5	3	4	5	2	3
491	Iron-sulfur cluster assembly scaffold protein IscU	Q9KTY1	14 kDa	1	3	4	3	3	5	2	2	4	0	4	2	1	1	1	1	0	3
492	Uncharacterized protein	Q9KLE4	74 kDa	1	3	0	0	1	1	2	1	0	2	3	1	3	4	0	2	1	0
493	Chemotaxis protein CheV, putative	Q9KKZ6	35 kDa	3	6	2	2	3	3	3	3	2	2	4	2	2	3	3	2	3	2
494	Adenylate kinase	Q9KTB7	23 kDa	4	3	1	4	3	2	3	3	1	3	4	1	4	3	3	4	4	1
495	TolA protein	Q9KR10	40 kDa	1	1	0	1	0	1	1	1	1	1	1	1	2	1	1	2	1	0
496	Histidine kinase	Q9KPC0	104 kDa	1	3	1	0	1	1	0	1	1	0	2	3	0	1	2	0	3	2
497	Epoxyqueuosine reductase	Q9KV16	42 kDa	0	0	1	0	0	2	0	0	0	0	0	1	0	0	0	0	0	0
498	Aerobic respiration control protein FexA	Q9KPJ9	27 kDa	3	4	2	1	3	5	4	6	6	2	1	4	3	2	4	2	5	4
499	Cell shape-determining protein MreC	Q9KUU9	33 kDa	3	6	3	1	3	3	1	2	3	2	7	2	2	5	5	1	4	5
500	Inosine-guanosine kinase	Q9KSX7	49 kDa	1	3	2	0	2	2	0	1	3	1	7	1	4	1	2	2	3	1
501	Peptide ABC transporter, periplasmic peptide-binding protein	Q9KUA3	63 kDa	0	1	2	2	3	0	1	2	3	2	2	2	3	2	2	1	2	2
502	Succinate dehydrogenase iron-sulfur subunit	Q9KNS4	28 kDa	1	5	2	1	2	3	1	2	6	0	3	4	1	4	2	0	2	4
503	Glutamate 5-kinase	Q9KPT8	40 kDa	3	0	3	0	0	2	4	0	3	2	0	4	5	0	1	1	0	5
504	Exoribonuclease 2	Q9KLE1	76 kDa	0	4	2	0	3	2	0	4	2	0	4	5	0	2	9	0	4	3
505	Glucans biosynthesis glucosyltransferase H	Q9KSG9	80 kDa	3	3	1	1	1	2	5	2	2	3	3	4	3	2	2	4	2	2
506	Bifunctional purine biosynthesis protein PurH	Q9KV80	57 kDa	1	4	2	0	0	2	1	3	1	0	5	1	1	1	4	0	0	2
507	Citrate synthase	Q9KQA8	49 kDa	2	4	0	3	0	1	3	3	0	0	5	0	2	2	1	2	7	1
508	PTS system, fructose-specific IIBC component	Q9KM72	60 kDa	4	2	4	1	2	4	2	3	6	2	2	5	2	2	4	3	3	5
509	30S ribosomal protein S17	Q9KNZ3	10 kDa	2	2	2	2	2	1	2	2	2	2	2	2	1	2	1	2	1	2
510	Uncharacterized protein	Q9KQV3	14 kDa	1	2	4	4	5	4	1	5	3	1	3	5	0	3	4	1	2	4
511	Signal peptidase I	Q9KPB1	34 kDa	3	2	2	1	0	2	4	2	4	1	4	5	3	2	2	4	3	3
512	ADP-L-glycero-D-manno-heptose-6-epimerase	Q06963	35 kDa	6	3	1	1	0	1	4	4	1	4	2	0	2	4	1	2	4	2
513	VC_A0119, TssA1	Q9KN46	53 kDa	2	2	3	1	3	2	3	3	3	0	6	0	2	3	1	1	6	4
514	MSHA biogenesis protein MshH	Q9KUW1	78 kDa	0	1	1	1	0	1	1	2	1	0	2	0	1	1	1	0	0	2
515	50S ribosomal protein L3 glutamine methyltransferase	Q9KQ83	36 kDa	3	5	4	3	4	2	3	4	2	2	4	5	4	4	5	3	3	4
516	DNA methylase HsdM, putative	Q9KR74	91 kDa	0	1	1	1	0	1	1	1	1	1	0	1	0	2	2	0	0	1
517	Uncharacterized protein	Q9KRD2	92 kDa	1	1	4	1	0	3	1	0	3	0	2	3	0	2	6	2	2	8
518	Glutamate-ammonia-ligase adenylyltransferase	Q9KPD4	109 kDa	2	1	1	1	3	0	0	1	5	0	5	0	1	0	3	1	4	3
519	DNA-binding protein	Q9KSX6	15 kDa	4	3	2	4	2	0	5	0	0	6	4	0	5	4	1	4	0	1
520	MSHA pilin protein MshB	Q9KUV4	21 kDa	1	3	3	2	3	2	3	3	3	1	4	5	3	3	3	4	2	4
521	Chorismate synthase	Q9KQ85	39 kDa	4	4	1	1	1	2	2	2	2	1	3	2	3	1	2	2	3	1
522	Uncharacterized protein	Q9KSQ5	27 kDa	0	0	2	3	2	4	3	3	4	2	6	3	2	1	0	3	4	2
523	Uncharacterized protein	Q9KNB0	37 kDa	3	3	0	1	0	0	3	1	1	1	0	0	2	2	2	4	3	4
524	Membrane-bound lytic murein transglycosylase D	Q9KPX5	59 kDa	5	4	0	2	3	1	6	2	3	3	3	0	9	1	1	4	0	0
525	Soluble lytic murein transglycosylase	Q9KU29	74 kDa	1	2	1	0	0	0	2	3	2	0	3	2	1	3	3	0	2	1
526	Uncharacterized protein	Q9KMF5	23 kDa	4	4	3	1	3	2	6	4	3	2	5	2	3	6	2	3	6	3
527	Peptidyl-prolyl cis-trans isomerase	Q9KP11	22 kDa	1	3	3	1	4	2	1	4	4	3	5	3	2	4	3	1	4	4
528	Aspartate ammonia-lyase	Q9KNN3	53 kDa	2	4	0	4	2	1	4	1	4	2	5	2	4	2	4	2	4	1
529	Transcription termination/antitermination protein NusG	Q9KV35	21 kDa	2	3	1	2	3	0	3	2	0	2	5	1	2	2	1	2	2	3
530	Outer membrane protein assembly factor BamB	Q9KTW8	41 kDa	1	2	6	0	1	6	2	1	6	0	4	5	2	4	5	1	4	7
531	ATP-dependent RNA helicase RhlE	Q9KS53	44 kDa	0	3	0	0	3	0	0	0	0	0	2	1	1	0	0	0	3	0
532	Sigma-54 modulation protein, putative	Q9KU23	12 kDa	4	3	3	2	2	3	5	4	4	4	3	2	4	3	4	2	5	4
533	Elongation factor P-like protein	Q9KSP7	21 kDa	3	4	3	4	1	2	3	2	3	3	3	2	3	4	4	2	1	3
534	PhoH family protein	Q9KTE1	42 kDa	2	2	1	2	0	6	0	1	3	0	2	0	2	2	3	1	1	1
535	Ccm2-related protein	Q9KKR0	14 kDa	5	3	4	3	3	3	5	2	3	2	3	3	4	3	2	5	1	4
536	PTS system, N-acetylglucosamine-specific IIABC component	Q9KTA8	55 kDa	2	2	3	1	1	3	1	3	5	2	2	5	2	1	4	3	1	4
537	Uncharacterized protein	Q9KNS7	16 kDa	3	3	1	3	2	2	1	1	1	2	1	2	1	1	2	2	1	2
538	Cell division protein FtsN, putative	Q9KNQ5	21 kDa	3	2	2	3	2	1	3	1	3	1	2	1	5	1	1	4	0	2
539	Peptidyl-prolyl cis-trans isomerase	Q9KQZ8	18 kDa	1	2	1	1	2	3	3	2	3	0	1	1	3	2	1	1	5	3
540	L-lactate dehydrogenase	Q9KKW6	41 kDa	0	2	1	0	1	2	2	2	2	0	3	5	2	4	3	3	4	3
541	Uncharacterized protein	Q9KRY2	96 kDa	0	2	1	1	2	4	1	3	3	0	3	3	2	2	5	1	0	2
542	VC_A0111, TssG	Q9KN54	38 kDa	0	1	1	0	0	0	2	0	2	6	8	7	5	3	3	3	2	5
543	tRNA pseudouridine synthase B	Q9KU78	34 kDa	3	4	1	1	4	2	2	2	3	2	3	5	3	2	2	2	4	2
544	Zinc uptake regulation protein, putative	Q9KUY0	17 kDa	3	3	3	1	1	2	4	2	4	1	1	2	5	4	4	2	2	4
545	Glycine--tRNA ligase alpha subunit	Q9KVW7	35 kDa	2	3	2	3	1	1	4	5	3	2	4	2	4	2	3	3	4	2
546	GTP cyclohydrolase-2	Q9KSJ3	22 kDa	2	3	3	2	2	3	4	4	1	0	6	1	5	4	2	3	3	2
547	Multidrug resistance protein VceA	Q9KS50	44 kDa	2	4	2	1	3	2	2	3	1	0	4	2	1	5	4	2	4	5
548	Peptide deformylase 1	Q9KVU3	19 kDa	4	5	3	4	3	2	6	3	2	3	3	3	5	5	0	5	3	3
549	Phosphatidylserine decarboxylase proenzyme	Q9KV19	32 kDa	3	2	2	3	0	3	4	2	2	1	3	2	2	3	4	2	3	2
550	Cytochrome b	Q9KUE7	48 kDa	1	4	1	1	0	1	2	4	2	0	3	1	3	4	1	2	3	1
551	Histidine--tRNA ligase	Q9KTX0	47 kDa	1	1	4	2	0	3	1	1	3	1	0	3	1	1	2	0	3	3
552	Sensory box/GGDEF family protein	Q9KLP6	73 kDa	0	1	1	1	0	1	1	1	1	0	1	1	1	0	1	0	1	2
553	Ribosomal RNA small subunit methyltransferase J	Q9KVR6	29 kDa	0	2	0	0	0	0	1	1	2	0	1	1	0	1	0	0	0	0
554	N-acetylglucosamine repressor	Q9KTB0	44 kDa	2	2	2	0	3	2	4	3	0	2	3	2	4	4	4	2	4	3
555	Cytochrome c oxidase, subunit CcoO	Q9KS20	24 kDa	2	3	1	1	0	3	2	1	4	0	1	3	1	2	3	4	3	3
556	CAI-1 autoinducer sensor kinase/phosphatase CqsS	Q9KM66	78 kDa	1	3	1	0	1	1	1	1	1	0	3	1	2	1	1	1	5	2
557	ABC transporter, ATP-binding protein	Q9KRW4	60 kDa	2	5	3	1	4	1	0	2	1	0	11	4	3	3	1	0	4	1
558	Uncharacterized protein	Q9KNB4	59 kDa	0	2	1	1	0	2	1	1	4	0	2	2	1	4	2	0	1	3
559	SohB protein, peptidase U7 family	Q9KT45	39 kDa	2	4	0	1	2	1	1	1	0	1	7	0	2	4	0	1	1	1
560	23S rRNA (guanosine-2'-O-)-methyltransferase RlmB	Q9KNY2	27 kDa	4	1	1	2	0	0	2	2	4	1	3	1	3	2	2	2	3	3
561	Uncharacterized protein	Q9KSS8	23 kDa	0	3	2	1	1	3	0	2	4	1	1	2	3	2	3	1	2	4
562	Single-stranded-DNA-specific exonuclease RecJ	Q9KPF1	65 kDa	0	3	0	0	3	0	1	3	0	0	6	0	0	2	0	0	0	0
563	50S ribosomal protein L24	Q9KNZ5	11 kDa	3	2	3	3	2	3	2	2	5	2	3	1	2	3	3	2	4	3
564	UPF0250 protein VC_0945	Q9KTF7	10 kDa	2	3	3	2	2	1	2	3	2	2	4	2	3	3	2	1	2	3
565	Phenylalanine--tRNA ligase alpha subunit	Q9KSN7	37 kDa	1	2	2	1	3	3	1	1	2	1	1	6	0	3	2	2	2	6
566	ParA family protein	Q9KNG6	28 kDa	0	5	2	4	4	1	3	5	3	2	4	1	1	2	1	2	3	2
567	Spermidine N(1)-acetyltransferase	Q9KL03	21 kDa	3	3	3	1	2	1	2	3	1	0	5	3	1	3	2	0	5	2
568	RNA chaperone ProQ	Q9KRY6	23 kDa	2	3	1	3	1	1	4	1	2	2	2	0	4	1	0	2	0	1
569	Extracellular nuclease-related protein	Q9KNV9	94 kDa	2	2	0	3	4	0	0	4	1	0	1	0	2	1	0	1	2	1
570	ATP-dependent Clp protease, ATP-binding subunit ClpA	Q9KSW2	84 kDa	0	1	1	0	0	1	1	1	0	0	1	1	0	2	1	0	0	0
571	Protease, putative	Q9KU71	37 kDa	0	2	5	0	2	5	2	1	7	0	5	5	0	1	6	0	0	6
572	Uncharacterized protein	Q9KRX8	34 kDa	0	0	0	1	0	0	1	0	1	0	1	1	0	0	1	0	1	2
573	cDNA FLJ78504, highly similar to Homo sapiens keratin 6A (KRT6A), mRNA	A8K2I0	60 kDa	0	0	7	0	0	4	0	0	0	1	0	0	0	0	0	0	0	0
574	Flagellar motor switch protein FliN	Q9KQ76	15 kDa	3	3	4	2	3	3	3	3	3	2	3	4	2	3	4	2	2	4
575	30S ribosomal protein S18	Q9KUZ0	9 kDa	2	3	3	3	3	2	2	3	3	2	3	3	3	3	3	2	4	3
576	HesA/MoeB/ThiF family protein	Q9KPQ5	30 kDa	1	2	1	3	5	2	4	3	2	2	1	4	4	3	1	4	1	1
577	Lipoprotein-related protein	Q9KT41	16 kDa	3	3	2	3	3	2	3	2	2	2	3	2	2	3	2	1	3	2
578	Transport ATP-binding protein CydC	Q9KSS6	63 kDa	4	4	1	3	2	1	3	2	1	2	3	1	5	4	1	4	2	5
579	Transferase, hexapeptide repeat family	Q9KVA8	21 kDa	3	2	3	3	1	3	4	1	3	3	0	1	4	2	2	3	2	1
580	Uncharacterized protein	Q9KL30	11 kDa	4	3	2	2	1	2	4	3	3	0	3	4	3	3	4	3	2	3
581	Flagellar protein FliL, putative	Q9KQ74	18 kDa	2	1	4	1	0	4	2	2	4	1	3	5	3	1	4	1	2	5
582	Protein-export membrane protein SecF	Q9KTY6	34 kDa	1	3	2	1	1	2	1	2	1	0	4	2	2	3	2	2	3	3
583	Kelch domain-containing protein VC_1773	Q9KR70	39 kDa	3	6	1	0	4	2	7	6	2	2	4	2	2	6	1	1	3	1
584	tRNA/tmRNA (uracil-C(5))-methyltransferase	Q9KVJ0	43 kDa	0	3	2	1	3	2	2	4	3	0	3	2	2	3	3	1	2	5
585	2,3-bisphosphoglycerate-independent phosphoglycerate mutase	Q9KV22	55 kDa	3	2	1	2	2	1	0	2	2	2	1	2	1	2	1	2	1	0
586	D-alanyl-D-alanine carboxypeptidase/D-alanyl-D-alanine-endopeptidase	Q9KU91	54 kDa	1	3	3	0	0	1	2	4	1	0	3	3	3	3	2	1	3	3
587	DNA translocase FtsK	Q84I33	106 kDa	1	1	1	1	3	0	1	2	1	0	1	0	0	2	1	0	3	1
588	Uncharacterized protein	Q9KU88	11 kDa	1	2	0	1	1	1	1	1	2	1	2	1	1	1	1	1	2	1
589	Uncharacterized protein	Q9KN47	25 kDa	1	4	1	1	2	3	5	2	2	3	2	2	5	4	2	2	2	1
590	Uncharacterized protein	Q9KMC3	36 kDa	1	3	2	1	3	1	2	2	2	0	3	2	3	3	4	2	0	2
591	D-alanyl-D-alanine carboxypeptidase	Q9KTF5	43 kDa	1	2	2	0	0	2	1	2	3	0	2	2	2	1	2	0	2	3
592	Aspartate aminotransferase	Q9KSG3	45 kDa	2	0	2	3	0	1	3	1	2	3	1	4	2	1	0	2	2	0
593	Fumarate hydratase, class I, putative	Q9KSF2	55 kDa	2	1	1	1	1	0	0	0	0	0	1	1	0	1	3	0	2	1
594	Probable D-methionine-binding lipoprotein MetQ	Q9KTJ7	29 kDa	5	4	0	2	1	0	4	5	0	3	5	1	4	4	0	4	7	0
595	Sensor histidine kinase FexB	Q9KPJ8	89 kDa	0	0	0	0	2	0	0	0	2	0	1	0	0	0	0	0	0	0
596	Uncharacterized protein	Q9KRQ9	31 kDa	2	4	2	3	2	5	2	2	1	1	4	1	3	3	0	1	4	2
597	UPF0312 protein VC_A0539	Q9KM50	20 kDa	2	1	2	4	1	4	2	0	3	0	1	3	2	2	1	2	2	1
598	ATP synthase epsilon chain	Q9KNH6	15 kDa	1	4	1	2	2	2	3	3	1	0	2	1	3	3	2	2	3	1
599	Ribosomal large subunit pseudouridine synthase C	Q9KQH0	36 kDa	5	5	1	1	3	0	4	2	4	1	2	0	5	4	1	3	1	0
600	RecBCD enzyme subunit RecB	Q9KPP6	136 kDa	1	1	3	0	0	2	0	0	2	0	1	2	1	1	4	0	1	1
601	ATP-dependent RNA helicase, DEAD box family	Q9KLH6	47 kDa	5	2	1	2	3	2	2	0	3	1	2	0	2	0	1	2	0	0
602	Chemotaxis protein CheV	Q9KRN4	37 kDa	2	4	1	0	2	0	0	2	0	0	5	3	0	3	2	2	3	1
603	Oxidoreductase/iron-sulfur cluster-binding protein	Q9KKW5	105 kDa	0	0	1	0	0	3	0	0	1	0	0	1	0	1	2	1	0	1
604	Hemolysin secretion ATP-binding protein, putative	Q9KVE7	69 kDa	0	2	1	0	0	0	0	0	1	0	1	0	0	0	1	0	0	0
605	Uncharacterized protein	Q9KM74	25 kDa	4	3	1	5	2	4	2	1	3	3	3	2	1	2	1	3	5	3
606	GGDEF family protein	Q9KNB6	34 kDa	1	2	1	2	3	1	2	2	1	2	3	2	2	3	2	2	1	2
607	UPF0502 protein VC_A0740	Q9KLK3	24 kDa	2	4	1	1	1	2	2	3	2	0	1	2	4	3	2	1	4	1
608	Flagellum-specific ATP synthase FliI	Q9KQ71	47 kDa	1	1	1	1	1	0	2	0	2	0	4	2	2	1	2	2	1	2
609	Alanine dehydrogenase	Q9KQU3	40 kDa	0	4	1	1	1	0	0	5	0	1	2	0	0	7	2	2	2	0
610	Urocanate hydratase	Q9KSQ3	62 kDa	2	1	0	0	1	0	1	1	0	1	0	0	0	3	1	1	2	0
611	NADH oxidase, putative	Q9KLU7	62 kDa	0	0	1	0	0	1	0	0	3	0	0	1	0	0	1	0	0	1
612	MutT/nudix family protein	Q9KLZ7	22 kDa	2	2	2	2	1	4	2	2	2	2	5	3	2	1	2	2	3	2
613	Uncharacterized protein	Q9KQJ7	33 kDa	1	2	2	2	2	4	1	2	3	1	2	3	3	3	4	1	1	3
614	UDP-N-acetylmuramoylalanine--D-glutamate ligase	Q9KPG5	47 kDa	2	3	3	2	1	1	1	2	3	1	3	4	1	3	2	1	3	4
615	33 kDa chaperonin	Q9KNK2	32 kDa	3	5	1	2	1	1	1	2	2	3	5	2	4	5	1	2	2	3
616	Malate dehydrogenase	Q9KUT3	32 kDa	2	6	1	1	2	0	3	2	1	1	3	3	3	6	1	2	4	1
617	tRNA pseudouridine synthase A	Q9KTA4	30 kDa	2	1	2	1	0	2	2	1	1	1	3	1	1	2	3	1	2	3
618	Uncharacterized protein	Q9KP12	22 kDa	2	5	0	0	2	2	4	3	2	1	2	4	3	4	4	3	2	2
619	Uncharacterized protein	Q9KNB3	60 kDa	2	4	0	2	2	0	1	3	2	2	6	1	1	2	1	1	2	2
620	Flagellar motor switch protein FliM	Q9KQ75	40 kDa	0	3	1	0	2	1	1	1	1	0	3	2	1	2	3	0	1	2
621	GGDEF family protein	Q9KSA6	109 kDa	1	2	2	0	0	1	0	1	3	0	1	3	1	1	5	0	0	4
622	Oxidoreductase, short-chain dehydrogenase/reductase family	Q9KT46	27 kDa	3	4	2	2	3	1	3	3	2	2	2	1	2	2	2	3	4	3
623	MSHA biogenesis protein MshI	Q9KUW0	53 kDa	3	3	3	1	1	4	2	2	3	0	2	3	2	2	3	2	2	3
624	Flagellar biosynthetic protein FlhA	Q9KQD1	76 kDa	1	5	4	1	4	4	1	3	2	0	4	4	1	2	2	1	4	4
625	D-alanine--D-alanine ligase	Q9KM17	37 kDa	3	2	3	0	2	2	2	2	2	0	5	4	3	4	2	2	4	2
626	D-alanyl-D-alanine carboxypeptidase	Q9KMQ0	43 kDa	0	0	2	1	0	3	1	1	2	0	3	2	0	2	3	2	2	4
627	Cytochrome c-type biogenesis protein CcmF	Q9KQE8	73 kDa	0	2	1	0	0	1	0	1	2	0	2	3	0	0	2	1	2	2
628	Acetyltransferase, GNAT family	Q9KPN4	41 kDa	2	1	2	2	2	2	1	1	3	2	0	1	3	1	2	1	2	2
629	Amino acid biosynthesis aminotransferase	Q9KM75	45 kDa	1	3	1	1	2	1	1	1	1	1	1	1	1	2	1	1	1	1
630	Uncharacterized protein	Q9KQF7	68 kDa	0	3	5	0	1	2	1	1	5	0	2	4	1	1	4	2	2	4
631	Mutator MutT protein	Q9KPH6	15 kDa	0	1	4	1	0	3	0	2	5	0	2	4	1	1	2	1	2	4
632	Helicase-related protein	Q9KRK4	74 kDa	1	1	1	1	1	2	0	1	1	0	0	0	1	1	3	0	0	2
633	Sialic acid-binding periplasmic protein SiaP	Q9KR64	36 kDa	1	2	0	7	4	0	1	3	0	0	2	0	1	1	0	0	2	0
634	Methyl-accepting chemotaxis protein	Q9KQV0	74 kDa	1	0	3	0	0	0	1	0	2	0	2	4	2	0	2	1	1	5
635	Type IV pilus assembly protein PilB	Q9KPE4	62 kDa	0	1	1	0	1	0	0	1	2	0	0	0	0	1	1	0	0	0
636	HTH-type transcriptional regulator MalT	Q9KNF3	104 kDa	0	5	1	0	3	0	1	4	0	0	6	0	1	6	0	0	7	1
637	Maf-like protein VC_0418	Q9KUU7	20 kDa	2	3	4	1	2	4	2	3	3	2	2	2	4	3	4	2	2	5
638	Diaminopimelate epimerase	Q9KVL6	31 kDa	2	2	1	1	2	1	2	4	2	1	3	3	3	2	2	3	3	1
639	UPF0325 protein VC_2264	Q9KPU8	15 kDa	1	2	0	0	1	2	2	1	3	2	0	0	1	2	2	3	4	0
640	Cytochrome c-type protein YecK	Q9KQP7	41 kDa	1	1	2	1	0	1	1	0	0	1	1	0	0	1	1	1	2	1
641	2-amino-3-ketobutyrate coenzyme A ligase	Q9KL61	43 kDa	1	4	0	1	0	0	1	1	0	2	1	0	2	2	0	2	1	0
642	ATP-dependent DNA helicase RecQ	Q9KVF0	70 kDa	0	0	0	0	0	0	0	0	0	0	2	0	0	1	0	0	0	0
643	SsrA-binding protein	P52116	19 kDa	2	3	3	3	3	3	3	3	4	2	4	2	4	2	4	2	1	2
644	Ribosome biogenesis GTPase A	Q9KM60	36 kDa	3	1	1	1	1	1	1	1	2	1	3	1	2	2	1	3	1	1
645	Uncharacterized protein	Q9KTN8	55 kDa	3	3	2	0	1	3	2	2	3	1	4	2	3	2	1	4	2	3
646	tRNA 2-thiocytidine biosynthesis protein TtcA	Q9KS29	35 kDa	2	2	0	0	3	0	2	1	2	0	3	4	4	1	0	2	2	3
647	Sensor histidine kinase	Q9KV54	127 kDa	0	2	0	0	0	0	0	0	0	0	0	0	0	0	1	0	0	1
648	Penicillin-binding protein activator LpoA	Q9KUE0	68 kDa	0	1	0	4	2	0	1	0	0	0	0	0	0	1	0	1	0	1
649	Riboflavin biosynthesis protein	Q9KU48	36 kDa	3	1	1	1	2	2	2	2	2	1	4	2	3	3	1	3	2	1
650	Transcriptional regulator, LysR family	Q9KT56	34 kDa	2	4	1	1	1	1	1	1	2	0	3	2	1	2	1	1	0	2
651	Glutamate decarboxylase, putative	Q9KSV7	62 kDa	2	2	1	2	2	1	1	0	1	2	1	0	2	2	2	2	1	2
652	Ribosomal RNA small subunit methyltransferase H	Q9KPF9	35 kDa	0	2	0	0	2	0	0	0	0	0	0	0	0	0	0	0	3	0
653	Uncharacterized protein	Q9KRN6	26 kDa	2	3	2	0	1	1	4	2	1	0	5	0	1	2	2	1	2	2
654	Cys regulon transcriptional activator	Q9KQU1	36 kDa	2	5	1	1	0	1	1	2	0	0	2	3	4	2	2	0	2	2
655	Guanosine-5'-triphosphate,3'-diphosphate pyrophosphatase	Q9KV53	55 kDa	2	2	1	0	1	1	2	1	1	0	3	1	2	4	3	0	2	0
656	Uncharacterized protein	Q9KUT6	92 kDa	2	3	0	3	1	0	3	1	0	2	3	1	3	2	0	4	2	0
657	Gamma-glutamyl phosphate reductase	Q9KPT9	45 kDa	1	0	2	0	1	0	1	1	1	0	2	0	1	1	1	1	4	0
658	Methyl-accepting chemotaxis protein	Q9KVD0	60 kDa	3	1	0	0	0	0	2	3	0	1	1	0	3	1	0	2	0	0
659	Peptidoglycan-associated lipoprotein	Q9KR12	18 kDa	3	3	1	1	3	0	2	3	1	1	2	1	2	4	0	3	3	1
660	3,4-dihydroxy-2-butanone 4-phosphate synthase	Q9KKP2	24 kDa	0	2	3	3	4	1	1	4	0	1	5	0	3	4	0	3	3	3
661	Periplasmic linker protein, putative	Q9KR86	40 kDa	2	4	0	2	3	0	4	2	0	1	2	0	3	4	0	2	2	0
662	Uncharacterized protein	Q9KM15	98 kDa	0	0	2	1	0	1	1	0	1	0	1	1	2	0	2	1	0	1
663	50S ribosomal protein L35	O68845	7 kDa	2	0	2	1	0	2	1	0	2	1	0	1	1	0	1	1	0	2
664	S-adenosylmethionine:tRNA ribosyltransferase-isomerase	Q9KTZ1	39 kDa	2	5	2	2	2	2	1	4	2	2	6	2	2	2	2	2	7	2
665	Acyl-[acyl-carrier-protein]--UDP-N-acetylglucosamine O-acyltransferase	Q9KPW4	28 kDa	2	3	2	2	1	0	2	1	3	3	2	2	2	2	2	3	1	3
666	Uncharacterized protein	Q9KT38	79 kDa	2	1	1	2	3	2	3	0	1	2	2	1	3	1	1	2	0	2
667	UDP-N-acetylmuramoyl-tripeptide--D-alanyl-D-alanine ligase	Q9KPG3	48 kDa	1	3	3	0	1	2	2	1	1	0	5	1	1	2	1	2	6	2
668	Lipid A export ATP-binding/permease protein MsbA	Q9KQW9	65 kDa	3	1	2	1	0	0	1	2	2	1	1	3	2	1	1	4	3	1
669	Sensor histidine kinase	Q9KSV0	49 kDa	1	1	2	0	0	1	0	1	2	0	1	1	1	1	2	1	2	2
670	HemY protein	Q9KVM4	45 kDa	1	2	0	0	0	1	2	0	1	0	2	1	1	2	1	2	2	2
671	Hemolysin-related protein	Q9KTH2	104 kDa	0	0	1	0	0	2	0	1	1	0	2	1	0	1	3	0	1	1
672	Galactoside ABC transporter, periplasmic D-galactose/D-glucose-binding protein	Q9KSD3	35 kDa	0	2	0	12	8	0	0	2	1	0	0	0	0	2	0	0	3	0
673	Ribosomal RNA large subunit methyltransferase G	Q9KPR9	42 kDa	2	2	1	2	2	1	2	2	1	1	3	2	4	2	5	2	2	2
674	Uncharacterized protein	Q9KTX2	43 kDa	2	3	1	2	2	1	4	3	4	1	4	1	1	4	1	2	1	0
675	Tryptophan-specific transport protein	Q9KN06	44 kDa	2	3	0	2	2	2	4	2	1	2	3	2	3	3	0	3	3	1
676	Chaperone protein Skp	Q9KPW1	19 kDa	0	0	0	3	0	0	0	0	1	0	0	0	0	0	0	0	0	0
677	Na(+)-translocating NADH-quinone reductase subunit B	Q9KPS2	45 kDa	2	2	2	1	2	2	2	2	3	1	2	2	2	2	3	2	2	2
678	UDP-glucose 4-epimerase	Q9KLH0	37 kDa	2	6	2	0	2	2	0	3	2	2	4	1	0	3	3	1	3	2
679	Uncharacterized protein	Q9KKM6	67 kDa	0	4	1	0	7	1	2	5	2	0	4	1	0	3	2	1	1	1
680	Formate dehydrogenase, iron-sulfur subunit	Q9KRX1	22 kDa	1	0	3	1	0	2	2	2	5	0	1	1	1	1	3	2	0	3
681	Uncharacterized isomerase VC_A0395	Q9KMG3	31 kDa	2	1	1	0	1	1	0	0	1	0	2	1	0	0	2	1	2	1
682	UTP--glucose-1-phosphate uridylyltransferase	Q9KUW4	32 kDa	0	2	0	1	3	0	1	2	1	1	1	1	1	3	0	0	0	1
683	ATP-dependent helicase HrpB	Q9KUC1	91 kDa	0	2	1	0	2	1	0	0	1	0	3	1	1	1	1	1	0	1
684	Uncharacterized protein	Q9KMZ9	29 kDa	1	3	5	0	1	2	0	1	6	0	0	2	0	2	5	0	0	3
685	Fructose-1,6-bisphosphatase	Q9KNP3	36 kDa	0	1	2	0	0	0	1	0	0	0	0	0	0	0	0	0	2	3
686	Keratin, type II cytoskeletal 5	A5A6M8	63 kDa	0	0	3	0	0	0	0	0	0	1	0	0	0	0	0	0	0	0
687	Uncharacterized protein	Q9KPT2	17 kDa	2	1	1	1	2	1	1	2	1	0	1	1	1	2	0	2	2	0
688	Uncharacterized protein	Q9KS03	13 kDa	2	1	1	1	0	1	1	0	3	1	0	3	1	0	3	1	1	2
689	Pantothenate synthetase	Q9KUD1	33 kDa	2	5	0	3	0	0	1	1	0	1	1	2	3	4	0	3	5	0
690	3-ketoacyl-CoA thiolase	Q9KT59	46 kDa	2	0	0	1	0	0	2	0	1	3	0	0	2	1	0	2	1	0
691	3-ketoacyl-CoA thiolase	Q9KNI0	41 kDa	0	0	0	1	0	0	1	1	0	0	1	0	2	1	0	2	1	0
692	Chemotaxis protein methyltransferase 1	Q9KQ06	31 kDa	3	3	1	3	2	1	3	2	1	1	3	1	3	4	2	2	2	2
693	Lipoprotein NlpD	Q9KUI7	34 kDa	1	1	3	1	1	3	2	1	2	1	2	3	2	1	3	1	1	3
694	3',5'-cyclic adenosine monophosphate phosphodiesterase CpdA	Q9KPD7	30 kDa	2	1	4	0	1	2	2	1	2	1	1	2	2	1	3	2	3	2
695	Glutaredoxin	Q9KSW0	10 kDa	2	3	3	2	1	2	2	1	1	1	1	2	1	1	2	1	2	3
696	Ribonuclease P protein component	Q9KVY2	14 kDa	3	2	1	2	0	2	2	1	2	2	2	2	2	1	2	2	1	2
697	Outer membrane protein assembly factor BamC	Q9KQ48	38 kDa	1	2	1	0	0	1	1	2	1	1	1	2	1	1	1	1	2	1
698	ATP-dependent RNA helicase DbpA	Q9KP15	50 kDa	1	1	1	2	1	0	2	1	1	0	2	1	2	0	1	0	0	1
699	Zinc protease, insulinase family	Q9KRD3	104 kDa	0	0	3	3	3	2	0	0	0	0	0	0	0	1	1	0	0	1
700	50S ribosomal protein L32	Q9KQH3	6 kDa	2	1	2	1	2	2	2	1	2	2	2	1	2	1	2	2	2	1
701	Cysteine--tRNA ligase	Q9KQZ9	52 kDa	1	2	1	1	1	1	1	1	1	0	1	1	1	1	3	2	2	1
702	Aldose 1-epimerase	Q9KRP2	39 kDa	2	2	5	1	1	3	0	2	4	2	3	1	1	2	2	1	2	4
703	HTH-type transcriptional repressor PurR	Q9KRC1	38 kDa	3	2	1	1	1	1	2	1	0	3	3	1	2	3	0	3	1	1
704	Microcin immunity protein MccF	Q9KMC5	37 kDa	1	3	0	1	3	0	2	4	1	0	2	0	2	3	1	3	4	1
705	Uncharacterized protein	Q9KU95	40 kDa	0	2	0	1	0	3	0	1	2	1	2	3	1	1	3	0	3	1
706	UPF0176 protein VC_1259	Q9KSJ7	37 kDa	1	5	0	0	1	0	1	1	1	0	8	1	0	3	2	2	2	0
707	Heat shock protein 15	Q9KNK3	15 kDa	1	1	0	0	0	0	1	0	2	2	0	0	2	0	0	0	1	0
708	Probable D-serine dehydratase	Q9KL72	48 kDa	0	2	1	1	0	1	0	0	1	0	2	0	0	2	0	0	0	0
709	Biopolymer transport protein ExbB-related protein	Q9KRT8	49 kDa	0	0	1	1	0	0	0	0	1	2	0	0	0	0	1	1	0	1
710	RNA-binding protein	Q9KVI6	17 kDa	1	3	2	1	1	2	2	2	2	1	2	2	3	2	2	1	2	2
711	High frequency lysogenization protein HflD homolog	Q9KSX9	23 kDa	4	3	1	2	3	1	3	2	2	1	4	1	2	2	2	2	3	1
712	Ditrans,polycis-undecaprenyl-diphosphate synthase ((2E,6E)-farnesyl-diphosphate specific)	Q9KPV6	28 kDa	2	2	2	1	2	2	1	2	2	1	2	1	1	2	2	2	0	1
713	Probable phenolic acid decarboxylase	Q9KPX2	20 kDa	1	1	0	2	2	2	3	0	1	2	3	0	2	1	1	2	4	0
714	Hemolysin, putative	Q9KUG3	47 kDa	2	1	0	1	2	0	1	3	1	1	2	1	4	2	0	3	1	1
715	Arginine deiminase	Q9KUU2	46 kDa	0	2	0	0	1	1	1	2	2	1	1	3	0	4	4	1	2	2
716	Uncharacterized protein	Q9KMU4	29 kDa	0	1	2	0	0	2	0	2	2	0	1	2	0	2	3	1	3	2
717	Peptide ABC transporter, ATP-binding protein	Q9KUA6	37 kDa	2	1	0	3	1	1	2	0	0	0	3	1	1	2	0	1	1	1
718	Peptide ABC transporter, ATP-binding protein	Q9KRF9	38 kDa	2	0	0	0	1	0	1	1	0	0	3	1	2	1	0	1	2	1
719	2,4-dienoyl-CoA reductase	Q9KQK5	73 kDa	2	1	0	1	0	0	1	0	0	0	0	2	1	1	1	2	1	1
720	N-acetylglucosamine-6-phosphate deacetylase	O32445	41 kDa	0	1	3	0	0	3	0	0	4	0	4	2	0	1	4	0	0	3
721	Actin cross-linking toxin VgrG1	Q9KS45	129 kDa	0	1	0	0	1	0	0	1	0	2	2	1	0	1	0	0	2	0
722	Keratin, type II cytoskeletal 2 epidermal	P35908	65 kDa	0	0	2	0	0	2	0	0	2	0	0	1	0	0	0	1	0	0
723	Iron-containing alcohol dehydrogenase	Q9KLP1	42 kDa	1	3	1	0	0	1	2	2	2	0	3	2	0	3	2	2	5	1
724	Uncharacterized protein	Q9KQW1	30 kDa	0	4	1	0	1	2	1	1	3	0	5	1	3	3	1	0	3	0
725	Glutamate-1-semialdehyde 2,1-aminomutase	Q9KU97	46 kDa	1	1	1	1	2	1	2	1	0	0	1	0	0	2	1	0	3	1
726	Transcription antitermination protein RfaH	Q9KTB3	19 kDa	0	2	0	1	2	1	1	2	1	0	2	0	1	2	0	1	3	0
727	Peptide chain release factor 1	Q9KQ25	40 kDa	1	2	1	1	2	1	3	2	1	0	2	0	2	0	1	1	0	0
728	DNA helicase	Q9KLM6	81 kDa	0	3	0	0	1	1	0	1	2	0	4	1	1	0	1	0	1	0
729	Uncharacterized protein	Q9KMW7	74 kDa	0	2	0	0	1	0	0	2	1	0	4	0	0	1	1	0	2	1
730	Ornithine decarboxylase, inducible	Q9KKN9	81 kDa	0	1	4	0	0	0	1	0	1	0	0	0	0	0	2	0	0	0
731	Uncharacterized protein	Q9KTY8	12 kDa	1	2	2	2	2	2	2	2	2	1	2	2	2	2	2	2	3	2
732	Uncharacterized protein	Q9KNR9	20 kDa	3	2	1	2	3	1	3	3	1	3	2	1	3	4	1	3	1	1
733	Uncharacterized protein	Q9KQN4	32 kDa	2	3	1	3	2	1	1	0	5	0	2	1	1	1	2	1	1	2
734	Uncharacterized protein	Q9KRV3	11 kDa	2	2	1	2	2	1	1	0	0	1	1	0	2	2	1	1	2	0
735	3-oxoacyl-[acyl-carrier-protein] synthase 3 protein 1	Q9KQH5	34 kDa	1	2	2	0	1	1	1	1	0	0	4	3	1	3	2	0	3	2
736	MSHA pilin protein MshA	H9L4Q5	18 kDa	3	5	0	1	3	0	0	4	0	2	4	2	1	5	1	2	3	1
737	Sensor histidine kinase	Q9KSE2	50 kDa	0	1	0	0	1	0	0	2	1	0	2	1	1	1	1	1	2	0
738	Inosine-guanosine kinase	Q9KLE5	49 kDa	2	4	0	1	3	0	1	4	1	0	6	0	3	2	0	0	5	0
739	Uncharacterized protein	Q9KLL5	81 kDa	0	1	0	0	0	0	1	0	0	0	0	1	2	0	1	0	0	0
740	ABC transporter, ATP-binding protein	Q9KUD3	34 kDa	0	2	0	0	3	0	0	2	0	1	4	0	1	2	0	0	4	0
741	Der GTPase-activating protein YihI	Q9KVM7	21 kDa	5	1	0	0	0	1	4	2	4	3	0	0	3	0	0	6	0	0
742	Glycine cleavage system transcriptional repressor, putative	Q9KQ45	20 kDa	1	3	1	1	1	3	1	2	3	1	2	2	2	1	2	1	2	3
743	Cytochrome c-type biogenesis protein CcmE	Q9KQE7	18 kDa	0	2	3	1	1	2	2	1	3	1	3	3	2	1	3	1	1	2
744	Phosphopentomutase	Q9KPL9	44 kDa	3	1	0	4	0	1	2	1	1	1	1	1	2	1	2	3	1	1
745	LPS-assembly lipoprotein LptE	Q9KTE8	24 kDa	2	1	1	2	0	1	2	1	1	2	0	1	4	3	1	0	4	0
746	Tyrosine--tRNA ligase 2	Q9KU92	44 kDa	1	2	0	0	1	1	0	2	1	1	3	0	2	2	0	0	2	0
747	Uncharacterized protein	Q9KPY0	48 kDa	1	1	2	0	0	0	1	0	1	0	1	2	0	0	3	0	0	2
748	NAD kinase	Q9KTP8	33 kDa	0	4	0	0	1	0	1	5	1	0	5	0	0	3	0	0	5	2
749	Uncharacterized protein	Q9KQE2	19 kDa	2	2	2	1	0	3	2	1	2	2	1	2	2	1	1	2	1	3
750	50S ribosomal protein L7/L12	Q9KV31	12 kDa	2	2	2	0	1	0	1	1	3	1	1	1	2	2	3	2	3	1
751	tRNA (cmo5U34)-methyltransferase	Q9KSU2	28 kDa	1	2	1	1	0	1	1	1	2	1	1	2	0	1	1	2	0	1
752	Uncharacterized protein	Q9KQN2	69 kDa	1	2	3	1	0	2	0	1	2	0	1	2	2	0	3	0	2	1
753	Phospho-2-dehydro-3-deoxyheptonate aldolase	Q9KRX6	44 kDa	1	2	1	1	1	0	0	1	0	0	2	1	0	1	1	0	2	1
754	Copper-exporting P-type ATPase A	Q9KPZ7	97 kDa	0	2	2	0	0	0	1	0	2	0	2	3	0	0	3	0	1	2
755	4-hydroxy-3-methylbut-2-en-1-yl diphosphate synthase (flavodoxin)	Q9KTX1	41 kDa	0	2	0	2	0	0	1	0	0	0	2	0	1	1	0	1	0	0
756	Uncharacterized protein	Q9KUB9	86 kDa	0	0	2	0	0	0	1	0	1	0	0	1	1	0	3	0	2	1
757	Inner membrane protein, putative	Q9KTR8	127 kDa	0	0	1	2	0	0	0	0	0	0	0	0	1	0	0	0	0	0
758	Cyclic di-GMP binding protein VCA0042	Q9KNC3	28 kDa	1	3	1	0	3	2	2	2	2	1	4	1	0	2	1	2	2	2
759	Regulator of ribonuclease activity A	Q9KNQ9	18 kDa	3	3	1	2	3	1	3	2	0	3	2	2	3	3	0	3	3	1
760	PTS system, glucose-specific IIA component	Q9KTD8	18 kDa	0	3	2	1	1	2	3	1	3	0	3	4	1	4	2	1	2	3
761	Flagellar L-ring protein	Q9KQ13	28 kDa	1	2	2	2	1	1	1	1	3	0	1	2	1	0	2	1	0	2
762	Uncharacterized protein	Q9KLG5	53 kDa	0	2	1	1	3	2	1	3	2	0	3	3	3	0	1	1	2	3
763	Uncharacterized protein	Q9KTH6	45 kDa	3	1	2	1	2	0	1	2	4	0	6	2	0	1	2	0	2	2
764	Uncharacterized protein	Q9KPI9	16 kDa	0	2	1	0	1	2	1	2	1	0	2	1	1	1	1	1	1	0
765	Transcriptional regulator, LacI family	Q9KPM9	37 kDa	0	0	2	0	0	1	2	1	2	1	0	4	1	1	4	1	1	3
766	Uncharacterized protein	Q9KV03	27 kDa	1	1	1	0	1	1	0	1	3	0	2	1	1	0	2	0	1	0
767	Oligopeptide ABC transporter, periplasmic oligopeptide-binding protein	Q9KT14	61 kDa	1	1	1	3	4	1	0	1	1	1	1	0	1	1	0	1	1	0
768	Lytic murein transglycosylase, putative	Q9KQP2	37 kDa	0	1	2	0	0	1	1	0	3	0	0	1	0	0	1	0	0	2
769	C-di-GMP phosphodiesterase A-related protein	Q9KU70	78 kDa	0	0	0	0	0	1	0	1	0	0	1	0	0	1	2	0	2	1
770	Maltose transport system permease protein MalF	Q9KL06	58 kDa	0	0	2	0	0	0	0	0	4	0	0	3	0	0	2	0	1	2
771	Uncharacterized protein	Q9KR77	77 kDa	0	0	0	0	3	0	0	0	0	0	4	1	0	0	0	0	2	0
772	Keratin, type I cytoskeletal 16	P08779	51 kDa	0	0	7	0	0	6	0	0	0	0	1	0	0	0	0	0	0	1
773	Sulfite reductase [NADPH] hemoprotein beta-component	Q9KUX3	64 kDa	0	1	0	0	0	0	0	1	0	0	0	0	0	2	0	0	0	0
774	DNA-binding response regulator	Q9KM56	26 kDa	1	2	3	0	1	3	1	1	3	1	2	2	1	1	2	2	1	2
775	Sec-independent protein translocase protein TatA	P57051	9 kDa	1	2	2	0	1	2	2	2	1	1	2	2	0	2	2	1	1	2
776	Integration host factor subunit beta	Q9KQT4	11 kDa	1	1	1	2	1	0	3	1	2	1	2	0	2	1	1	3	1	1
777	Ribonuclease PH	Q9KVD6	26 kDa	1	2	1	0	2	0	1	2	0	1	1	1	3	1	1	1	1	1
778	Iron-binding protein IscA	Q9KTY0	12 kDa	1	2	0	1	1	0	1	2	0	1	2	1	1	1	0	2	1	0
779	Uncharacterized protein	Q9KSF0	52 kDa	1	2	1	0	0	2	1	1	1	1	4	0	1	1	1	1	1	0
780	Molybdopterin biosynthesis MoeB protein	Q9KLX3	28 kDa	1	3	1	0	2	1	1	2	2	0	2	0	0	1	3	1	2	0
781	Uncharacterized protein	Q9KRS3	37 kDa	0	1	2	1	0	1	3	1	3	0	1	2	1	1	2	0	0	2
782	Protein translocase subunit SecE	Q9KV36	13 kDa	1	3	1	0	3	0	1	2	1	0	1	0	1	3	1	1	1	0
783	Glutamate--cysteine ligase	Q9KUG5	59 kDa	1	3	0	1	3	0	1	3	0	0	4	0	1	0	0	1	6	0
784	Glutamate synthase, small subunit	Q9KPJ0	52 kDa	0	0	1	0	0	2	0	0	0	0	0	2	0	0	2	0	0	1
785	Oligopeptidase A	Q9KVF8	77 kDa	0	1	0	0	1	0	0	1	0	0	2	0	0	2	0	0	4	0
786	Polysaccharide biosynthesis protein, putative	Q9KTH7	40 kDa	1	2	2	1	2	2	1	1	2	0	2	1	1	1	2	0	1	2
787	3-oxoacyl-[acyl-carrier-protein] synthase 2	Q9KQH9	43 kDa	1	2	1	1	1	1	0	1	2	0	2	1	1	1	2	1	2	1
788	4-hydroxy-tetrahydrodipicolinate synthase	Q9KQ47	31 kDa	1	2	1	0	1	0	1	2	3	0	3	1	1	3	2	1	2	1
789	Cell division protein ZapE	Q9KUF3	42 kDa	0	2	0	1	1	1	1	2	1	1	4	3	2	3	2	0	3	1
790	3-phosphoshikimate 1-carboxyvinyltransferase	Q9KRB0	46 kDa	2	1	1	1	1	0	1	0	1	1	4	1	1	2	1	2	3	0
791	LPS-assembly protein LptD	Q9KUR9	89 kDa	0	2	1	1	1	3	1	2	1	0	1	1	0	1	1	0	1	1
792	Ribosomal small subunit pseudouridine synthase A	Q9KRK5	26 kDa	2	0	0	1	2	0	3	0	2	0	1	2	6	1	1	3	0	2
793	Nucleoside permease	Q9KPL5	44 kDa	1	1	1	1	0	1	1	2	0	0	3	1	2	2	1	0	1	1
794	ABC transporter, ATP-binding protein	Q9KKV4	69 kDa	1	2	0	0	1	1	2	1	1	0	0	3	1	0	0	0	0	3
795	TldD protein	Q9KUU3	51 kDa	1	1	1	2	0	0	0	1	1	0	0	0	0	1	1	0	0	2
796	Histidine kinase	Q9KLN4	114 kDa	0	0	2	0	0	2	0	0	0	0	1	0	0	0	1	0	1	2
797	Chemotactic transducer-related protein	Q9KL53	112 kDa	0	0	1	0	0	0	1	0	1	0	0	0	0	0	2	0	0	1
798	Uncharacterized protein	Q9KVB6	28 kDa	0	2	0	0	1	0	0	2	0	0	1	0	0	0	1	0	0	0
799	Protein ApaG	Q9KUS3	14 kDa	2	2	1	2	2	3	2	2	3	2	2	2	2	1	4	2	3	1
800	Lipopolysaccharide biosynthesis protein, putative	Q9KVB1	39 kDa	1	4	2	1	1	2	1	2	3	1	3	2	1	1	2	1	2	2
801	Cardiolipin synthase A	Q9KRH2	55 kDa	2	1	3	0	1	1	1	1	1	1	2	3	1	2	1	2	1	2
802	Protein-export protein SecB	Q9KNS8	17 kDa	4	2	0	2	1	0	4	2	1	1	2	0	3	3	0	2	1	1
803	L-threonine 3-dehydrogenase	Q9KL62	38 kDa	1	2	1	0	1	1	2	0	2	0	1	2	1	2	0	2	2	2
804	3-dehydroquinate synthase	Q9KNV2	39 kDa	0	2	2	1	3	2	1	3	0	0	1	0	0	3	0	0	2	1
805	Acetolactate synthase III, small subunit	Q9KP91	18 kDa	0	1	3	1	0	3	0	0	3	0	1	5	0	2	3	0	1	4
806	Hexapeptide-repeat containing-acetyltransferase	Q9KLB0	21 kDa	0	2	2	0	0	3	0	2	2	0	2	1	1	2	4	0	0	1
807	Phosphoglucomutase	Q9KQA5	59 kDa	0	1	0	0	1	0	1	1	1	0	2	0	0	1	2	0	1	2
808	Peptidase, putative	Q9KQL5	70 kDa	0	1	1	0	0	1	0	1	1	0	4	0	0	2	1	0	5	0
809	2-dehydro-3-deoxyphosphooctonate aldolase	Q9KQ29	31 kDa	0	1	0	1	0	0	1	0	0	0	1	0	0	2	0	0	1	1
810	Transcriptional regulator, LysR family	Q9KKT0	34 kDa	0	1	0	0	0	0	0	0	1	0	3	0	0	1	0	0	0	1
811	Glutamyl-tRNA reductase	Q9KQ24	46 kDa	1	1	1	0	1	1	1	1	2	1	1	1	1	1	1	1	1	3
812	TyrA protein	Q9KQ59	33 kDa	1	1	2	1	1	3	1	1	1	0	1	1	1	0	1	2	2	3
813	Deoxycytidylate deaminase, putative	Q9KLA6	18 kDa	0	2	1	1	1	2	1	2	3	0	2	3	2	2	1	2	0	2
814	ABC transporter, ATP-binding protein	Q9KP56	30 kDa	1	1	1	1	0	1	2	0	0	1	1	1	3	1	2	2	2	0
815	Nicotinate-nucleotide pyrophosphorylase, carboxylating	Q9KPE6	32 kDa	0	1	2	1	1	1	1	2	1	0	2	1	1	2	1	0	1	3
816	Uncharacterized protein	Q9KNE4	28 kDa	1	0	1	1	0	2	1	1	1	0	2	1	1	1	1	0	2	3
817	NlpD-related protein	Q9KV23	43 kDa	1	3	1	1	0	0	1	0	1	1	2	0	1	2	1	1	1	3
818	Carbon storage regulator homolog	Q9KUH3	7 kDa	0	1	0	0	0	0	1	1	0	0	1	0	1	1	0	0	2	0
819	Uncharacterized protein	Q9KQH2	20 kDa	1	2	3	1	1	2	2	2	1	1	3	2	3	1	2	3	4	2
820	Ribosome maturation factor RimP	Q9KU82	17 kDa	1	3	2	1	0	1	1	2	2	2	2	1	2	2	1	1	1	2
821	VC_A0109, TssE	Q9KN56	16 kDa	1	0	0	3	1	1	2	0	1	2	3	3	3	1	3	2	2	1
822	Uncharacterized protein	Q9KPN2	37 kDa	0	2	1	1	1	1	1	2	1	0	1	1	0	2	1	1	1	1
823	Octanoyltransferase	Q9KTF8	25 kDa	0	3	1	0	1	1	3	4	2	0	3	1	1	1	1	2	0	1
824	Lipid A biosynthesis myristoyltransferase	Q9KVD4	37 kDa	1	0	1	1	0	1	2	1	1	1	1	1	2	1	1	2	1	0
825	Uncharacterized protein	Q9KLK8	27 kDa	3	0	0	2	2	2	1	0	1	1	1	1	3	0	2	3	1	1
826	Uncharacterized protein	Q9KVH2	34 kDa	0	1	1	1	1	0	1	1	2	0	1	1	0	1	1	1	0	1
827	Methyl-accepting chemotaxis protein	Q9KLH1	52 kDa	0	2	2	1	1	0	2	1	2	0	1	0	3	4	1	0	1	0
828	Uncharacterized protein	Q9KMP9	13 kDa	0	2	1	1	1	1	1	2	0	0	2	0	1	1	0	1	0	0
829	GGDEF family protein	Q9KS83	60 kDa	0	0	0	0	0	0	0	0	1	0	0	4	0	0	2	0	0	1
830	Phosphoserine aminotransferase	Q9KSU7	40 kDa	0	0	0	0	2	0	0	1	0	0	3	0	0	2	0	0	2	0
831	DnaJ-like protein DjlA	Q9KUR8	32 kDa	0	0	1	0	1	1	0	0	3	0	0	1	0	0	0	0	0	1
832	Non-canonical purine NTP pyrophosphatase	Q9KUQ9	22 kDa	2	2	2	1	1	2	1	1	1	1	2	2	1	2	2	2	0	1
833	Uncharacterized protein	Q9KMZ2	35 kDa	2	1	1	0	1	1	2	1	0	2	1	2	2	1	1	1	1	2
834	Folylpolyglutamate synthase/dihydrofolate synthase	Q9KTA2	45 kDa	2	3	1	2	1	2	1	1	2	0	2	2	1	1	2	0	1	1
835	Flagellar protein FliL, putative	Q9KVP4	15 kDa	2	3	0	0	2	0	3	3	1	3	2	3	3	2	1	3	3	1
836	Putative N-acetylmannosamine-6-phosphate 2-epimerase	Q9KR62	26 kDa	1	3	0	1	3	2	1	1	2	0	4	0	2	3	0	1	0	0
837	RNA-directed DNA polymerase	Q9KPI3	37 kDa	2	0	2	1	1	3	2	0	4	1	0	1	3	0	1	5	0	1
838	Transcription elongation factor GreA	Q9KU89	17 kDa	4	1	2	2	2	1	0	1	1	0	0	0	1	0	1	2	0	0
839	Sensory box sensor histidine kinase	H9L4P6	38 kDa	1	2	1	0	1	0	1	0	0	0	2	1	1	2	0	1	2	0
840	Carboxynorspermidine synthase	Q9KRL3	46 kDa	2	1	0	1	1	0	1	1	0	0	1	0	1	1	0	2	1	0
841	Uncharacterized protein	Q9KMY5	33 kDa	0	0	1	1	0	5	1	0	1	0	0	2	0	0	3	0	2	1
842	Primosomal protein N'	Q9KNQ3	82 kDa	0	0	2	0	0	1	0	0	2	0	1	2	1	1	1	0	0	2
843	AsmA protein	Q9KT66	75 kDa	1	2	0	0	2	0	2	0	0	1	2	0	1	2	0	0	1	0
844	DnaK-related protein	Q9KS86	106 kDa	0	0	2	1	0	1	0	0	1	0	0	0	2	0	0	0	1	1
845	Transcriptional regulator, LysR family	Q9KM47	34 kDa	0	0	1	0	0	2	1	0	1	0	0	4	0	1	1	0	0	4
846	Tail-specific protease	Q9KRY7	75 kDa	0	2	0	0	4	0	0	2	0	0	3	0	0	1	0	0	2	0
847	Transcriptional regulator, DeoR family	Q9KUM9	29 kDa	0	1	0	0	0	0	2	0	0	0	1	0	0	1	0	1	0	0
848	GMP reductase	Q9KMW9	37 kDa	2	1	1	0	0	1	1	1	1	1	2	0	1	2	1	1	1	1
849	Probable lactoylglutathione lyase	Q9KT93	15 kDa	0	1	2	0	0	2	1	1	3	0	1	3	2	1	2	0	1	2
850	ParA family protein	Q9KKJ2	46 kDa	2	1	0	1	1	0	0	1	1	1	1	1	0	1	1	1	2	1
851	Uncharacterized protein	Q9KP32	136 kDa	0	0	0	1	1	0	0	1	0	0	1	0	2	0	0	1	1	1
852	Ribosomal RNA large subunit methyltransferase E	Q9KU87	23 kDa	1	1	0	1	0	0	0	0	1	1	1	0	2	0	1	1	0	0
853	Uncharacterized protein	Q9KTA5	178 kDa	0	1	1	0	0	1	0	0	1	1	0	0	2	0	1	1	0	0
854	Uncharacterized protein	Q9KSG5	73 kDa	0	1	0	0	1	0	0	2	1	0	2	0	0	1	1	0	2	0
855	RNA polymerase sigma factor RpoS	O51804	39 kDa	0	1	1	0	0	0	2	0	0	0	0	0	2	2	0	2	1	1
856	DNA replication and repair protein RecF	Q9KVX4	41 kDa	0	2	0	0	0	0	0	1	2	0	2	0	1	0	0	0	0	0
857	Flagellar hook protein FlgE	Q9KQ10	47 kDa	0	0	4	2	1	2	0	0	0	0	0	0	0	0	0	0	0	0
858	ATP-dependent RNA helicase RhlE	Q9KMW4	49 kDa	0	0	0	0	0	0	0	0	0	0	0	0	2	0	0	0	0	0
859	Sensor protein CpxA	Q9KNN8	53 kDa	0	0	0	0	0	0	0	0	0	0	0	0	0	1	0	0	2	0
860	30S ribosomal protein S16	Q9KUG0	9 kDa	1	2	1	1	2	2	1	2	3	1	2	2	1	1	3	1	0	2
861	Uncharacterized protein	Q9KPZ0	22 kDa	1	2	1	0	1	1	1	1	2	1	2	1	1	1	1	2	1	1
862	Uncharacterized protein	Q9KNE9	9 kDa	1	2	1	1	2	1	0	1	2	1	2	2	2	3	2	0	2	1
863	Elongation factor P	Q9KNS1	21 kDa	2	1	1	1	2	1	1	2	1	0	2	1	1	2	1	0	2	2
864	Sigma-E factor regulatory protein RseB	Q9KPA8	36 kDa	0	3	3	1	1	1	1	0	2	0	1	1	3	1	2	0	0	2
865	DNA-directed RNA polymerase subunit omega	Q9KNM3	10 kDa	0	1	2	1	1	2	0	1	5	0	1	1	0	2	2	0	0	2
866	Arabinose 5-phosphate isomerase	Q9KP53	35 kDa	0	1	0	0	0	1	0	1	0	0	2	0	1	1	1	1	2	3
867	ATP-dependent protease LA-related protein	Q9KS01	67 kDa	1	0	0	1	0	1	0	0	2	0	0	1	1	0	0	0	0	1
868	Uncharacterized protein	Q9KLL5	81 kDa	0	1	0	0	1	0	1	2	0	0	1	0	0	1	0	0	0	0
869	Uncharacterized protein	Q9KSU4	28 kDa	0	0	1	2	1	0	0	0	1	0	2	0	1	0	0	0	0	0
870	Phosphoenolpyruvate-protein phosphotransferase	Q9KU52	84 kDa	0	0	0	0	0	0	0	0	2	0	0	3	0	0	3	0	0	2
871	Phosphoribosylglycinamide formyltransferase 2	Q9KSM8	42 kDa	0	0	0	0	0	0	0	1	0	0	0	0	0	0	0	0	2	0
872	Uncharacterized protein	Q9KTG0	13 kDa	1	1	1	1	1	2	1	1	2	1	2	1	1	2	2	1	2	1
873	Uncharacterized protein	H9L4P0	44 kDa	2	3	1	2	2	1	1	1	2	1	2	1	1	1	2	2	1	1
874	Uncharacterized protein	Q9KP75	41 kDa	2	1	2	1	1	2	1	1	1	0	2	2	2	1	2	2	1	1
875	Ribosome-binding ATPase YchF	Q9KQ20	42 kDa	3	3	0	2	1	0	2	1	1	0	6	0	2	2	0	0	3	0
876	Phospho-N-acetylmuramoyl-pentapeptide-transferase	Q9KPG4	40 kDa	0	1	1	0	1	2	0	2	3	0	2	1	0	2	0	1	0	3
877	Cell division protein ZipA	Q9KTD2	33 kDa	0	4	1	1	2	1	1	1	1	1	2	1	1	2	1	1	2	0
878	Uncharacterized protein	Q9KS88	26 kDa	1	1	1	1	0	1	2	1	1	1	1	1	3	1	1	2	1	0
879	Anti-sigma F factor antagonist, putative	Q9KKL6	12 kDa	1	2	2	0	2	2	2	1	1	1	1	2	1	1	1	0	0	2
880	Arginine repressor	Q9KUT4	17 kDa	2	1	1	1	1	1	2	1	1	1	0	0	1	1	0	2	2	1
881	Sigma-54 dependent response regulator	Q9KRW2	55 kDa	1	2	1	1	2	1	2	1	1	0	2	1	0	1	1	0	1	1
882	PTS system, fructose-specific IIBC component	Q9KR26	48 kDa	1	1	0	1	1	3	1	1	1	0	1	0	0	1	1	1	1	1
883	Threonine synthase	Q9KPK5	46 kDa	1	4	0	0	1	1	1	1	2	0	3	1	0	3	0	1	4	1
884	Uncharacterized protein	Q9KP69	51 kDa	0	2	1	0	1	1	1	1	3	0	2	2	0	2	1	0	1	1
885	VC_A0121, TssA2	Q9KN44	48 kDa	1	1	0	0	2	0	1	1	0	1	3	0	0	1	0	1	1	1
886	6-phosphogluconate dehydrogenase, decarboxylating	Q9KL50	53 kDa	2	2	0	0	1	1	1	2	0	1	1	0	0	2	0	0	2	0
887	Serine transporter	Q9KSF5	45 kDa	1	2	1	0	1	1	1	0	0	0	2	0	1	2	0	0	2	0
888	GGDEF family protein	Q9KM32	53 kDa	0	0	1	0	1	1	0	0	0	0	1	2	0	1	1	0	1	1
889	RTX toxin transporter	H9L4R8	53 kDa	2	0	0	0	0	0	0	0	0	0	0	0	1	1	0	0	1	1
890	Uncharacterized protein	Q9KRL1	93 kDa	0	0	1	0	0	2	0	0	0	0	1	1	0	0	0	0	0	2
891	3-hydroxyisobutyrate dehydrogenase, putative	Q9KNF7	33 kDa	0	0	0	0	1	0	0	0	2	0	0	0	0	0	0	0	0	0
892	Galactoside ABC transporter, permease protein	Q9KSD0	36 kDa	2	4	0	0	2	0	2	2	0	2	2	2	2	2	1	2	2	1
893	Uncharacterized protein	Q9KQA6	30 kDa	1	1	1	0	2	0	0	0	1	0	2	2	1	1	2	1	2	1
894	Enoyl-[acyl-carrier-protein] reductase [NADH] 2	Q9KLG0	45 kDa	0	1	2	0	1	1	1	0	2	0	2	2	0	0	1	1	2	1
895	DamX-related protein	Q9KNV3	54 kDa	0	1	1	0	2	1	1	1	1	0	1	2	0	0	0	0	1	1
896	Putative transport protein VC_1145	Q9KSW1	61 kDa	1	1	0	0	0	1	2	0	0	1	0	1	1	1	0	1	0	1
897	Uncharacterized protein	Q9KMZ4	36 kDa	0	1	3	0	0	1	0	1	2	0	0	1	0	1	2	0	1	2
898	Uncharacterized protein	Q9KQ01	16 kDa	0	1	2	0	1	0	0	1	2	0	0	3	0	0	2	0	0	1
899	Chromosomal replication initiator protein DnaA	Q9KVX6	53 kDa	0	0	0	0	1	0	0	0	0	0	3	0	0	1	0	0	0	0
900	Citrate lyase, alpha subunit	Q9KTT9	57 kDa	0	0	0	0	0	3	0	0	2	0	1	2	0	0	4	0	0	2
901	Cellobiose/cellodextrin-phosphorylase, putative	Q9KUB1	90 kDa	1	0	0	0	0	0	0	0	1	0	2	0	0	0	0	0	1	0
902	Uncharacterized protein	Q9KP22	22 kDa	0	1	0	0	0	1	0	0	0	0	3	0	0	0	0	0	1	1
903	Cys-tRNA(Pro)/Cys-tRNA(Cys) deacylase	Q9KQ32	17 kDa	2	1	1	4	1	1	1	1	1	2	3	1	4	1	0	0	2	0
904	Uncharacterized protein	Q9KNC2	11 kDa	1	1	2	0	1	1	1	0	2	1	2	1	1	1	2	1	0	2
905	Dihydroorotate dehydrogenase (quinone)	Q9KRZ2	37 kDa	0	2	2	0	2	1	0	2	0	0	1	1	2	1	2	1	1	1
906	PTS system, fructose-specific IIA/FPR component	Q9KM70	43 kDa	2	2	0	2	3	1	1	1	0	1	4	1	0	1	0	1	2	1
907	Ubiquinol--cytochrome c reductase, cytochrome c1	Q9KUE6	28 kDa	2	1	0	0	1	0	3	2	1	2	1	0	3	2	0	1	2	0
908	Uncharacterized protein	Q9KVB8	38 kDa	1	0	2	2	1	1	0	0	1	0	1	1	1	0	1	0	1	2
909	Uncharacterized protein	Q9KP76	39 kDa	0	1	1	0	1	1	1	0	2	0	2	2	1	0	1	0	1	2
910	50S ribosomal protein L33	Q9KVC7	6 kDa	0	1	1	0	1	1	2	2	2	0	2	2	0	0	2	0	1	2
911	C4-dicarboxylate transport transcriptional regulatory protein	Q9KQS2	50 kDa	0	3	0	1	0	0	3	1	0	0	1	0	2	3	0	3	1	2
912	Uncharacterized protein	Q9KL66	14 kDa	0	1	2	0	0	3	1	1	3	0	1	2	0	1	5	0	0	1
913	Uncharacterized protein	Q9KR73	79 kDa	0	0	1	0	0	0	1	0	2	0	0	1	1	1	3	1	0	1
914	Uncharacterized protein	Q9K2K9	16 kDa	0	1	2	0	0	1	0	1	2	0	0	2	1	0	2	0	1	1
915	Iron-sulfur cluster-binding protein	Q9KRW8	60 kDa	0	2	1	0	0	0	1	0	4	0	2	2	0	0	1	0	0	2
916	Glyceraldehyde-3-phosphate dehydrogenase	Q9KT36	36 kDa	0	0	0	0	1	1	0	1	1	0	0	2	0	2	1	0	0	1
917	Sensor histidine kinase	Q9KRW3	78 kDa	0	0	0	1	0	1	0	0	2	0	0	1	0	0	2	1	1	3
918	Peptide ABC transporter, ATP-binding protein, putative	Q9KM01	58 kDa	1	2	1	0	0	0	0	0	1	0	1	0	0	2	2	0	0	0
919	Uncharacterized protein	Q9KTL6	39 kDa	0	2	0	0	1	0	0	1	0	0	1	0	0	0	1	0	0	0
920	Cytidylate kinase	Q9KQT2	24 kDa	0	0	0	0	0	0	0	1	0	0	2	0	0	1	0	1	1	1
921	Cell division protein ZapB	Q9KNP5	9 kDa	1	0	1	0	0	0	1	1	2	1	1	2	2	1	2	1	1	2
922	Uncharacterized protein	Q9KTW6	34 kDa	1	1	2	0	2	0	2	2	3	0	3	3	1	2	2	0	1	3
923	RNA polymerase sigma-54 factor	Q9KP49	55 kDa	1	1	3	0	0	2	1	0	1	0	1	2	4	1	2	0	0	0
924	Guanylate kinase	Q9KNM4	23 kDa	0	2	3	0	0	1	0	0	1	1	1	1	0	0	0	0	2	2
925	RNA-binding protein Hfq	Q9KV11	10 kDa	0	2	0	1	0	0	2	4	0	1	3	0	0	4	0	0	1	0
926	Response regulator	Q9KMX7	37 kDa	1	0	0	2	1	1	1	0	1	0	0	0	1	0	0	0	0	0
927	Probable chromosome-partitioning protein ParB	Q9KNG7	32 kDa	1	2	0	1	0	0	0	0	0	0	2	0	1	4	0	2	4	0
928	Transcriptional activator CadC, putative	Q9KV78	61 kDa	0	0	1	0	0	2	0	0	3	0	0	2	0	0	3	0	0	1
929	Uncharacterized protein	Q9KLL3	69 kDa	0	1	3	0	0	1	0	0	0	0	0	0	0	1	5	0	0	0
930	Paraquat-inducible protein B	Q9KR88	61 kDa	1	1	0	0	0	0	2	0	0	0	0	0	0	1	0	0	0	0
931	Uncharacterized protein	Q9KM82	15 kDa	1	3	1	1	1	1	1	1	1	1	2	1	1	1	1	1	0	1
932	NAD(P)H-flavin reductase	Q9KV46	26 kDa	1	1	0	1	1	1	1	1	2	0	1	0	1	2	1	1	1	0
933	RlpA-like lipoprotein	Q9KTF4	29 kDa	1	3	1	0	0	0	2	1	1	1	3	0	2	1	1	2	1	0
934	A/G-specific adenine glycosylase	Q9KUR3	40 kDa	1	0	1	1	0	1	2	1	1	0	3	1	1	1	1	0	1	0
935	Fumarate reductase subunit D	Q9KNS2	14 kDa	0	0	1	2	0	1	0	0	1	0	0	0	2	1	1	0	0	1
936	3-oxoacyl-[acyl-carrier-protein] reductase FabG	Q9KQH7	26 kDa	1	1	0	0	4	0	0	1	0	0	1	0	3	1	0	0	2	1
937	Transcriptional regulator, HTH_3 family	Q9KMP3	24 kDa	1	1	0	0	1	0	2	1	0	0	1	0	0	0	0	0	0	0
938	Thermostable carboxypeptidase 1	Q9KS46	59 kDa	0	0	1	0	0	2	0	0	2	0	0	2	0	0	2	0	0	1
939	Agglutination protein	Q9KRL6	49 kDa	0	2	0	0	1	0	0	2	0	0	2	0	0	1	0	0	1	0
940	Formamidopyrimidine-DNA glycosylase	Q9KVC5	30 kDa	0	1	0	0	0	0	0	0	0	0	2	3	0	0	0	0	1	1
941	Uncharacterized protein	Q9KPD2	59 kDa	0	2	0	0	0	0	0	0	1	0	1	0	0	0	0	0	1	0
942	ATP-dependent RNA helicase, DEAD box family	Q9KKW0	46 kDa	2	0	0	0	0	0	0	0	0	0	0	0	0	0	0	0	0	0
943	Sodium/alanine symporter	Q9KPL1	51 kDa	1	1	2	1	1	1	1	1	2	1	1	1	2	1	1	0	1	1
944	Uncharacterized protein	Q9KKT4	15 kDa	1	1	1	0	0	1	1	1	1	1	1	2	0	0	1	1	1	2
945	Uncharacterized protein	Q9KR87	22 kDa	1	0	1	1	1	0	0	1	1	0	1	1	0	1	1	1	2	1
946	VC_A0115, TssL	Q9KN50	30 kDa	1	1	0	1	3	0	0	4	0	0	2	0	1	2	0	1	2	0
947	Transcriptional regulator, AsnC family	Q9KKN4	18 kDa	0	2	0	0	1	1	1	1	1	0	0	0	1	0	1	1	0	0
948	Outer membrane protein OmpV	P06111	28 kDa	0	1	1	2	0	1	0	4	0	0	2	2	0	0	0	0	2	1
949	Adenine phosphoribosyltransferase	Q9KT52	20 kDa	0	2	0	0	2	0	1	1	0	0	0	0	2	1	0	1	2	0
950	MSHA biogenesis protein MshJ	H9L4P3	25 kDa	0	1	2	0	0	0	0	1	2	1	0	2	0	1	3	0	0	2
951	Argininosuccinate synthase	Q9KNT8	44 kDa	1	3	0	1	0	0	0	0	1	0	0	1	1	2	1	0	0	0
952	Phage shock protein C	Q9KRG6	16 kDa	1	0	0	2	0	0	0	2	0	0	0	0	0	1	1	0	2	0
953	Sodium-type flagellar protein MotY	Q9KT95	34 kDa	0	0	0	1	2	0	0	3	1	0	3	0	0	0	0	0	3	0
954	Uncharacterized protein	Q9KSU6	36 kDa	0	0	0	0	0	1	0	1	0	0	0	1	0	2	0	0	2	1
955	Putrescine-binding periplasmic protein	Q9KS36	41 kDa	0	0	0	4	1	0	0	0	0	0	0	0	0	0	0	0	0	0
956	Aminopeptidase N	Q9KRY9	98 kDa	0	0	0	0	0	0	0	0	0	0	0	0	0	0	0	0	2	0
957	CAI-1 autoinducer synthase	Q9KM65	44 kDa	0	1	0	1	1	1	0	1	1	0	1	1	0	1	1	0	2	2
958	Iron(III) ABC transporter, periplasmic iron-compound-binding protein	Q9KMU2	37 kDa	0	1	2	0	0	0	1	1	0	0	0	2	0	1	1	1	2	4
959	Nucleoside permease	Q9KMY7	42 kDa	1	1	0	0	0	1	2	1	1	0	2	0	1	1	0	0	0	1
960	Endonuclease III	Q9KT92	24 kDa	0	0	2	1	0	2	0	1	2	0	1	1	0	0	3	0	0	1
961	5`-nucleotidase, putative	Q9KM44	64 kDa	0	0	0	0	0	1	0	1	1	0	2	0	0	1	1	0	1	2
962	Transporter, NadC family	Q9KNE0	50 kDa	1	1	0	0	0	0	2	1	0	1	0	0	0	1	0	1	0	1
963	FKBP-type peptidyl-prolyl cis-trans isomerase SlyD	Q9KNX6	21 kDa	0	2	1	0	0	0	0	2	0	0	2	1	1	2	0	0	2	0
964	Transcriptional repressor NrdR	Q9KPU0	17 kDa	0	2	0	0	2	0	0	0	1	0	1	0	0	1	1	0	1	0
965	Uncharacterized protein	Q9KM18	14 kDa	0	1	0	0	0	0	0	0	1	0	2	1	0	0	1	0	1	1
966	Cytochrome c-type protein TorC	Q9KRE9	44 kDa	0	0	2	0	1	3	0	0	1	0	0	1	0	0	2	0	0	1
967	Protease DegS	Q9KUF6	38 kDa	0	1	0	0	0	0	0	0	0	0	1	0	1	2	0	0	1	0
968	Serum albumin	P02769	69 kDa	1	0	0	0	0	0	3	3	0	1	0	0	2	0	0	0	1	0
969	Uncharacterized protein	Q9KP78	47 kDa	0	1	2	0	0	0	0	2	0	0	2	0	0	2	1	0	0	0
970	Imidazolonepropionase	Q9KSQ1	44 kDa	0	0	0	0	0	0	0	0	0	0	0	0	0	2	0	0	1	0
971	Cell division protein ZapA	Q9KP95	11 kDa	1	1	1	1	0	1	1	2	1	1	0	1	1	2	1	2	2	1
972	tRNA (guanine-N(7)-)-methyltransferase	Q9KUR2	27 kDa	2	0	1	0	1	1	1	1	1	0	2	1	1	1	1	2	1	1
973	ParA family protein	Q9KQD9	29 kDa	0	2	1	1	1	1	0	1	0	0	1	1	1	1	1	0	0	1
974	DNA-binding response regulator PhoB	Q9KU11	26 kDa	1	2	1	0	0	1	0	0	0	1	1	1	1	1	1	1	0	1
975	Uncharacterized protein	H9L4T3	27 kDa	1	0	1	1	1	1	0	0	2	1	0	1	2	0	2	1	0	0
976	DNA-binding response regulator TorR	Q9KRC3	27 kDa	2	2	0	1	0	1	1	0	0	0	3	0	1	0	2	0	2	1
977	Uncharacterized protein	Q9KV85	40 kDa	0	2	1	0	0	0	0	1	0	0	1	1	0	1	1	0	0	0
978	Formate transporter 1, putative	Q9KM49	52 kDa	0	0	3	0	0	2	0	0	2	0	0	4	0	0	4	0	0	2
979	Keratin, type I cytoskeletal 14	P02533	52 kDa	0	0	1	0	0	3	0	0	0	0	0	1	0	0	0	0	0	0
980	10 kDa chaperonin 1	Q9KNR6	10 kDa	1	0	1	3	0	1	2	2	1	1	0	2	2	2	2	1	2	2
981	Thymidine kinase	Q9KST9	22 kDa	1	1	1	1	1	0	1	2	0	0	1	1	2	2	1	2	1	0
982	Malonyl CoA-acyl carrier protein transacylase	Q9KQH6	33 kDa	2	1	0	2	1	0	2	2	1	1	0	1	2	1	0	2	0	0
983	FAD:protein FMN transferase	Q9KPS3	41 kDa	1	1	1	2	0	0	2	0	1	1	0	0	2	1	0	1	2	0
984	UbiH protein	Q9KP98	44 kDa	1	1	1	2	0	3	0	0	0	0	1	1	2	0	0	1	3	2
985	DNA polymerase III, epsilon subunit	Q9KPX9	28 kDa	1	1	0	0	0	1	0	0	2	0	3	2	1	0	1	1	1	1
986	Uncharacterized protein	Q9KL27	23 kDa	0	0	1	1	1	1	1	0	1	0	0	1	2	1	1	0	1	1
987	S-ribosylhomocysteine lyase	Q9KUG4	19 kDa	0	1	0	0	1	1	0	1	2	0	1	0	0	0	1	0	2	1
988	Uncharacterized protein	Q9KPC9	23 kDa	0	0	0	1	1	0	2	0	0	1	1	0	1	1	0	1	2	0
989	Sodium/proline symporter	Q9KKN1	53 kDa	2	1	0	2	1	0	0	1	0	0	1	0	1	1	0	0	1	0
990	PmbA protein	Q9KP44	48 kDa	0	0	1	0	1	2	1	0	0	0	1	1	0	0	2	0	1	1
991	DedD protein	Q9KTA1	22 kDa	1	0	2	0	0	1	0	0	1	0	0	2	0	0	1	0	0	2
992	Transcriptional regulator, DeoR family	Q9KL10	28 kDa	1	0	0	0	0	0	0	0	0	1	1	0	1	0	1	2	2	1
993	Uncharacterized protein	Q9KV82	28 kDa	1	0	1	0	1	0	1	0	2	0	0	0	1	1	0	0	0	1
994	VisC-related protein	Q9KTD9	44 kDa	0	1	0	0	0	1	0	1	3	0	0	1	0	1	0	0	0	1
995	Protease 4	Q9KQK4	67 kDa	0	1	0	1	1	0	0	5	0	0	2	0	0	3	0	0	1	1
996	50S ribosomal protein L25	Q9KRK0	10 kDa	0	1	1	1	0	1	0	0	2	0	1	1	0	0	0	0	0	1
997	Iron(III) ABC transporter, permease protein	Q9KLQ6	77 kDa	0	2	0	0	0	0	0	1	0	0	1	1	0	2	0	1	0	1
998	Hypoxanthine phosphoribosyltransferase	Q9KUD7	20 kDa	2	0	0	1	0	0	1	0	0	1	0	0	1	1	0	1	0	0
999	Glycerol-3-phosphate dehydrogenase [NAD(P)+]	Q9KNT0	37 kDa	1	3	0	1	3	0	0	0	0	0	3	1	0	0	0	0	1	0
1000	Chaperone SurA	Q9KUS0	48 kDa	0	1	2	0	0	0	0	0	0	0	1	0	0	2	0	0	1	0
1001	GGDEF family protein	Q9KSP0	43 kDa	0	0	0	0	0	2	0	0	0	0	1	3	0	0	2	0	0	1
1002	Protein Rcp	P24550	23 kDa	0	2	0	0	0	0	1	0	1	0	1	1	0	0	0	0	0	0
1003	Protein GrpE	O30862	23 kDa	0	0	0	0	1	0	0	0	0	0	0	0	1	2	0	0	0	0
1004	Keratin, type I cytoskeletal 10	P13645	59 kDa	0	0	8	0	0	3	0	0	0	0	0	0	0	0	0	0	0	0
1005	Peptide ABC transporter, permease protein, putative	Q9KLZ9	40 kDa	0	0	0	0	0	0	0	0	0	0	0	2	0	0	1	0	0	0
1006	Anhydro-N-acetylmuramic acid kinase	Q9KU38	40 kDa	1	3	0	0	0	1	1	1	2	1	1	0	1	0	0	1	0	1
1007	Acetyltransferase RfbO, CysE/LacA/LpxA/NodL family	H9L4Q4	20 kDa	1	0	0	2	0	0	2	0	0	1	0	0	2	3	4	1	1	0
1008	Uncharacterized protein	Q9KQW3	22 kDa	1	0	1	0	0	0	0	0	2	0	0	0	1	0	1	1	1	0
1009	Uncharacterized protein	Q9KU35	61 kDa	0	1	2	0	0	2	0	0	3	0	0	1	0	0	0	0	0	1
1010	Coproporphyrinogen-III oxidase	Q9KVM5	56 kDa	0	1	0	0	0	0	1	0	0	0	1	0	1	0	0	1	2	0
1011	PTS system, trehalose-specific IIBC component	Q9KTJ2	51 kDa	0	0	2	0	0	1	0	1	1	0	0	0	0	0	0	0	0	1
1012	Uncharacterized protein	Q9KRW6	18 kDa	0	0	1	1	0	0	2	0	0	0	2	1	1	0	0	2	4	1
1013	UPF0319 protein VC_1853	Q9KQZ4	25 kDa	0	0	1	1	2	0	0	1	0	1	2	1	0	1	0	1	0	1
1014	Uncharacterized protein	Q9KRD9	18 kDa	0	1	0	2	1	0	1	0	0	0	0	0	1	1	1	1	1	1
1015	Pyruvate formate-lyase-activating enzyme	Q9KQX8	28 kDa	0	1	1	0	0	1	0	1	1	0	0	2	2	0	3	0	0	1
1016	Uncharacterized protein	Q9KS42	28 kDa	1	2	1	1	0	0	1	1	0	0	0	0	2	0	0	1	0	1
1017	Uncharacterized protein	Q9KSS3	25 kDa	0	1	0	0	1	0	1	1	0	0	1	0	0	2	1	0	0	0
1018	Amino acid ABC transporter, ATP-binding protein	Q9KVY0	27 kDa	0	1	1	0	0	0	1	0	1	0	0	3	3	1	3	0	0	0
1019	Carbon starvation protein A, putative	Q9KU42	53 kDa	1	0	0	0	0	1	0	0	2	0	1	2	0	0	1	0	0	1
1020	RNA pyrophosphohydrolase	Q9KU53	20 kDa	1	0	0	0	0	0	3	1	0	0	0	1	1	0	0	0	0	1
1021	CinA-like protein	Q9KSK4	46 kDa	0	2	0	0	1	0	0	1	0	0	1	0	0	0	0	0	2	0
1022	Uncharacterized protein	Q9KQU9	44 kDa	0	0	0	2	0	0	0	0	0	0	0	0	1	0	0	1	1	0
1023	Dihydropteroate synthase	Q9KU85	30 kDa	0	0	0	0	0	0	2	0	0	0	0	0	1	0	0	0	0	0
1024	Uncharacterized protein	Q9KRT1	19 kDa	2	1	1	1	0	1	1	0	1	0	2	1	1	0	2	1	1	1
1025	Glutathione-regulated potassium-efflux system protein KefB, putative	Q9KTB1	58 kDa	1	1	0	1	0	0	1	1	2	1	2	0	2	2	1	2	1	0
1026	SanA protein	Q9KSS0	29 kDa	0	0	1	0	1	1	2	1	0	0	0	1	3	1	3	0	1	2
1027	Acyl-CoA thioester hydrolase-related protein	Q9KL09	18 kDa	1	0	0	1	0	0	2	0	0	0	1	2	1	1	1	1	0	1
1028	Uncharacterized protein	Q9KSK7	18 kDa	0	2	0	0	2	0	1	2	1	0	3	1	2	2	0	1	0	0
1029	Uncharacterized protein	Q9KQ36	42 kDa	1	0	0	1	0	1	1	0	2	0	0	2	1	1	2	0	0	2
1030	Large-conductance mechanosensitive channel	Q9KLX9	15 kDa	1	0	0	0	0	1	0	0	1	2	0	1	0	0	1	1	2	1
1031	Glycine cleavage system H protein	Q9KMP5	14 kDa	0	1	0	1	1	1	2	1	0	0	0	1	1	0	0	0	0	0
1032	Methyltransferase	H9L4S1	27 kDa	2	0	1	2	0	0	2	0	0	1	0	0	2	0	0	0	0	0
1033	1-acyl-sn-glycerol-3-phosphate acyltransferase	Q9KP63	29 kDa	1	2	1	0	1	0	0	0	1	0	1	0	0	0	0	1	0	0
1034	Sensor histidine kinase	Q9KSD9	50 kDa	0	1	0	0	2	1	1	2	0	0	3	0	0	0	1	0	0	0
1035	Uncharacterized protein	Q9KTS3	52 kDa	0	0	2	0	0	2	0	0	1	0	0	1	0	0	2	0	0	1
1036	Serine hydroxymethyltransferase 2	Q9KMP4	47 kDa	0	0	0	0	0	0	0	0	0	0	2	0	0	0	1	1	0	0
1037	Ribosomal RNA large subunit methyltransferase F	Q9KRM2	41 kDa	1	0	0	0	0	0	4	0	1	0	0	0	5	0	0	2	0	0
1038	Carboxynorspermidine/carboxyspermidine decarboxylase	Q9KRL4	43 kDa	0	0	0	0	0	0	0	2	0	0	0	0	0	0	0	0	0	0
1039	Phosphoribosylamine--glycine ligase	Q9KV81	45 kDa	0	2	1	0	1	0	0	1	0	0	1	0	0	1	0	0	1	0
1040	Uncharacterized protein	Q9KMG2	30 kDa	0	2	0	0	2	0	0	2	0	0	5	0	0	2	1	0	1	0
1041	Transcriptional regulator, LysR family	Q9KN83	33 kDa	0	0	0	0	0	1	0	0	1	0	1	0	0	0	3	0	0	1
1042	Ribose ABC transporter, periplasmic D-ribose-binding protein	Q9KN35	31 kDa	0	0	0	2	2	1	0	0	0	0	0	0	0	0	1	0	0	0
1043	Iron-regulated protein A, putative	Q9KSJ2	47 kDa	0	2	0	0	0	0	0	2	0	0	1	0	0	0	0	0	2	0
1044	Cell division protein FtsX	Q9KVJ4	36 kDa	2	0	0	0	0	0	0	0	0	0	0	0	0	1	0	1	0	1
1045	Sulfate transporter CysZ	Q9KTD3	28 kDa	0	0	1	1	0	2	1	1	1	0	1	3	1	1	2	0	0	1
1046	PTS system, fructose-specific IIB component	Q9KR24	11 kDa	1	1	0	1	1	0	1	1	0	1	0	0	2	1	0	1	1	0
1047	Arsenate reductase	Q9KQ39	13 kDa	1	1	0	1	0	1	1	0	1	1	0	0	2	0	1	1	1	0
1048	Lipoprotein Blc	Q9KMC1	20 kDa	0	0	0	1	0	0	0	1	1	0	3	1	0	2	0	0	1	0
1049	Nitrogen regulation protein	Q9KNJ0	40 kDa	0	0	1	0	0	1	0	1	1	0	2	0	0	1	1	0	0	1
1050	Ribosome-binding factor A	Q9KU79	15 kDa	1	2	0	0	0	0	1	0	0	0	1	0	0	0	0	2	1	0
1051	Aspartate carbamoyltransferase	Q9KP66	34 kDa	0	1	0	1	1	0	0	1	0	0	1	0	0	2	0	0	1	0
1052	Porin, putative	Q9KQZ3	40 kDa	0	0	0	5	4	2	0	0	0	0	1	0	0	0	0	0	0	0
1053	Histidine kinase	Q9KLR7	65 kDa	0	0	0	0	0	0	0	0	0	0	0	0	0	0	0	0	2	0
1054	ATP synthase subunit delta	Q9KNH2	20 kDa	1	2	0	1	0	0	1	2	0	1	1	0	0	2	0	1	1	0
1055	Thymidylate synthase	O66108	33 kDa	1	1	0	0	0	0	0	1	1	0	2	0	1	1	0	0	1	2
1056	Smp protein, putative	Q9KPM1	25 kDa	0	0	1	0	0	0	0	0	3	0	1	2	0	0	1	0	3	1
1057	tRNA (mo5U34)-methyltransferase	Q9KSU3	37 kDa	0	0	0	0	1	0	1	1	2	0	0	0	0	1	0	0	1	0
1058	Type II secretion system protein L	P45782	46 kDa	0	2	0	0	0	0	0	1	0	0	3	0	0	1	1	0	1	0
1059	Uncharacterized protein	Q9KRW1	30 kDa	0	0	0	2	0	0	0	1	0	0	0	0	0	3	0	0	0	1
1060	Ribosomal RNA small subunit methyltransferase G	Q9KNG5	24 kDa	0	0	0	0	2	1	0	0	0	0	0	0	0	2	0	0	1	0
1061	GGDEF family protein	Q9KKZ0	52 kDa	0	0	0	0	2	0	0	0	0	0	1	0	0	0	1	0	1	0
1062	Uncharacterized protein	Q9KRZ8	61 kDa	0	0	0	0	7	1	0	0	1	0	0	0	0	0	3	0	0	0
1063	Negative regulator of flagellin synthesis FlgM, putative	Q9KQ03	11 kDa	0	0	0	0	0	0	1	1	3	0	1	0	0	0	0	0	0	0
1064	Flavodoxin	Q9KQA1	20 kDa	0	0	0	0	0	0	0	0	0	0	2	0	0	1	0	0	1	0
1065	Uncharacterized protein	Q9KUY1	17 kDa	0	2	0	0	0	0	0	0	0	0	2	0	0	1	0	0	0	0
1066	Iron-sulfur cluster insertion protein ErpA	Q9KU96	12 kDa	0	1	0	1	0	0	1	1	0	0	2	1	1	2	0	0	1	0
1067	Uncharacterized protein	Q9KVU8	24 kDa	0	1	1	0	0	1	0	0	2	0	2	0	0	0	1	0	1	1
1068	Periplasmic nitrate reductase, cytochrome c-type protein	Q9KLR3	19 kDa	0	1	0	0	2	1	0	1	0	0	1	0	0	1	1	0	0	0
1069	rRNA (Guanine-N1-)-methyltransferase	Q9KQJ5	32 kDa	1	3	0	0	1	0	0	1	0	0	1	0	0	0	0	0	1	0
1070	Probable sucrose-6-phosphate hydrolase	Q9KLT6	63 kDa	1	1	2	1	0	0	0	0	0	0	1	0	0	0	0	0	1	0
1071	D-isomer specific 2-hydroxyacid dehydrogenase family protein	Q9KV89	35 kDa	0	0	1	0	0	0	0	0	0	0	1	0	0	1	1	0	4	0
1072	Uncharacterized protein	Q9KRC0	22 kDa	0	0	0	0	1	1	0	0	1	0	0	2	0	0	0	1	0	0
1073	Acetyl-CoA synthase	Q9KLB7	73 kDa	0	1	0	0	1	0	1	2	1	1	0	0	0	1	0	0	0	0
1074	Uncharacterized protein	Q9KLI1	63 kDa	1	0	0	1	0	0	0	0	0	0	0	0	2	0	1	1	0	0
1075	ABC transporter, ATP-binding protein	Q9KT02	29 kDa	0	0	0	1	1	0	0	0	0	0	0	0	0	2	0	0	1	0
1076	Ribokinase	Q9KN34	32 kDa	0	0	1	0	0	1	0	0	0	0	0	0	0	0	0	0	0	2
1077	RecBCD enzyme subunit RecD	Q9KPP7	78 kDa	0	0	0	0	0	0	0	0	0	0	0	0	0	0	0	0	2	0
1078	Uncharacterized protein	Q9KQK9	26 kDa	1	1	1	1	2	0	0	0	0	0	2	1	1	0	0	2	3	0
1079	Probable Fe(2+)-trafficking protein	Q9KUR4	11 kDa	0	3	0	0	1	0	1	1	0	0	1	0	0	2	0	1	0	0
1080	Uncharacterized protein	Q9KP23	14 kDa	0	0	1	0	0	1	1	0	0	0	2	0	1	0	0	0	0	2
1081	Transcriptional regulator	Q9KR22	33 kDa	0	2	0	0	1	0	0	1	0	0	3	0	0	0	0	0	1	0
1082	Trypsin, putative	Q9KRJ1	60 kDa	0	0	0	2	3	0	0	0	0	0	0	0	1	0	0	0	0	1
1083	Uncharacterized protein	Q9KP25	46 kDa	0	0	1	0	0	0	0	0	0	0	0	1	0	0	2	0	0	3
1084	Haemagglutinin	H9L4P8	7 kDa	0	0	0	2	0	0	0	0	0	0	0	0	0	0	0	0	0	0
1085	2-hydroxyacid dehydrogenase family protein	Q9KP72	35 kDa	2	1	0	1	2	0	1	0	0	0	0	0	1	1	0	1	1	0
1086	Uncharacterized protein	Q9KVK8	31 kDa	0	0	0	0	0	0	1	1	0	0	1	0	2	1	1	0	1	0
1087	Ribosomal RNA large subunit methyltransferase H	Q9KTF1	18 kDa	0	0	0	1	1	0	0	2	0	0	1	0	1	0	0	0	1	0
1088	Uncharacterized protein	Q9KUF4	16 kDa	1	0	0	0	0	0	0	0	0	0	1	0	2	0	0	2	1	0
1089	Uncharacterized protein	Q9KSR2	41 kDa	0	0	0	0	0	0	0	0	1	0	0	1	0	0	2	0	1	2
1090	Type II secretion system protein G	P45773	16 kDa	1	0	0	1	2	0	0	0	0	0	0	0	0	1	0	0	0	0
1091	AcrA/AcrE family protein	Q9KLV2	36 kDa	0	1	0	0	0	0	0	0	0	1	0	0	0	2	0	0	3	0
1092	Galactose-1-phosphate uridylyltransferase	Q9KRP0	43 kDa	0	2	0	0	0	0	0	0	0	0	1	1	0	0	0	0	2	0
1093	Iron-sulfur cluster carrier protein	Q9KT68	41 kDa	0	0	0	1	0	0	0	0	0	0	0	1	0	0	0	0	2	0
1094	Uncharacterized protein	Q9KR82	23 kDa	0	0	0	0	0	0	0	0	0	0	0	0	0	0	2	0	0	0
1095	Flagellar hook-associated protein FlgL	Q9KQ17	45 kDa	0	0	0	0	0	0	0	0	2	0	0	0	0	0	0	0	1	0
1096	Uncharacterized protein	Q9KN59	41 kDa	0	0	0	2	0	0	0	0	0	0	0	0	0	0	0	0	0	0
1097	Cytochrome c biogenesis ATP-binding export protein CcmA	Q9KQE3	23 kDa	1	1	1	1	1	1	2	1	1	0	1	0	2	0	1	1	1	0
1098	Phage shock protein B	Q9KRG5	9 kDa	1	0	1	1	1	1	0	1	1	0	2	0	1	2	0	1	1	0
1099	Quinolinate synthase A	Q9KR14	39 kDa	1	0	1	0	1	1	0	0	1	0	1	0	2	0	1	0	0	0
1100	Transmembrane regulatory protein ToxS	P24003	20 kDa	0	1	0	2	2	2	0	0	0	0	0	1	0	1	0	1	0	0
1101	Sensory box sensor histidine kinase	Q9KT21	49 kDa	0	0	1	0	0	1	0	0	2	0	0	2	0	0	1	0	0	1
1102	rRNA methylase, putative	Q9KLW4	19 kDa	0	0	1	0	0	0	0	0	0	0	0	1	1	0	2	0	1	3
1103	Spermidine/putrescine ABC transporter, permease protein	Q9KS35	28 kDa	0	2	0	0	0	0	1	0	0	0	1	0	1	1	0	1	0	0
1104	Lysophospholipase L2	H9L4S2	40 kDa	0	0	2	0	0	1	0	0	1	0	0	1	0	0	1	0	0	0
1105	Cadaverine/lysine antiporter CadB, putative	Q9KV76	47 kDa	0	0	2	0	0	2	0	0	3	0	0	0	0	0	2	0	0	2
1106	RNA methyltransferase, TrmH family	Q9KTT5	28 kDa	1	1	0	0	0	0	2	0	0	0	0	0	0	0	0	1	0	1
1107	Polyhydroxyalkanoic acid synthase	Q9KLQ4	68 kDa	0	0	2	0	0	1	0	1	0	0	0	0	0	0	0	0	0	0
1108	Ubiquinone/menaquinone biosynthesis C-methyltransferase UbiE	Q9KVQ6	29 kDa	0	0	0	0	0	0	0	1	0	0	2	0	0	0	0	0	2	0
1109	Heat shock protein HslJ	Q9KRH9	16 kDa	0	0	0	2	2	0	0	0	0	0	0	0	0	0	0	0	1	0
1110	LexA repressor	Q9KVP9	23 kDa	0	0	1	0	0	0	0	0	0	0	0	3	0	0	0	0	0	0
1111	MutT/nudix family protein	Q9KNL1	23 kDa	0	0	0	0	0	0	0	0	0	0	0	0	0	0	0	0	2	0
1112	Iron(III) ABC transporter, periplasmic iron-compound-binding protein	Q9KUB5	39 kDa	0	0	1	3	0	0	0	0	0	0	0	0	0	0	0	0	0	0
1113	TagE protein	Q9KKQ9	35 kDa	0	0	1	1	0	0	0	0	0	0	0	0	0	0	2	0	0	1
1114	4-hydroxybenzoate octaprenyltransferase	Q9KVP7	32 kDa	0	0	0	0	1	2	0	0	0	0	0	1	0	0	1	0	0	1
1115	Glutaredoxin	Q9KQF4	12 kDa	0	1	0	0	2	0	0	0	0	0	2	0	0	1	0	0	0	0
1116	ATP-dependent protease subunit HslV	Q9KNQ6	20 kDa	0	1	0	0	0	0	0	0	3	0	0	1	0	0	0	0	0	3
1117	Galactosyl-transferase, putative	Q9KV93	21 kDa	1	0	0	1	0	0	2	0	0	0	0	1	1	1	1	2	0	0
1118	Hit family protein	Q9KQV1	13 kDa	0	0	2	0	0	0	0	0	3	0	0	2	0	0	2	0	0	2
1119	Uncharacterized protein	Q9KLL4	24 kDa	0	2	1	0	0	0	1	1	0	0	1	0	0	1	0	0	0	0
1120	Uncharacterized protein	Q9KM61	36 kDa	0	1	0	1	0	0	0	0	0	0	2	0	0	0	0	0	0	0
1121	Cold shock DNA-binding domain protein	Q9KMY2	8 kDa	1	1	1	0	1	0	1	1	1	2	1	0	0	1	0	1	2	0
1122	Phosphotyrosine protein phosphatase	Q9KT64	17 kDa	0	0	1	0	0	0	0	0	1	0	1	2	0	0	0	0	0	0
1123	Testis cDNA clone: QtsA-17726, similar to human keratin protein K6irs (K6IRS2),	Q4R3D5	17 kDa	0	0	0	0	0	1	0	0	1	0	1	1	0	0	0	0	2	1
1124	Electron transport complex subunit G	Q9KT90	23 kDa	0	0	0	0	0	1	0	0	2	0	0	1	0	0	0	0	0	1
1125	Uncharacterized protein	Q9KTM6	26 kDa	0	0	1	0	0	0	0	0	1	0	0	0	0	0	0	0	0	2
1126	Uncharacterized protein	Q9KV15	21 kDa	0	0	0	0	0	0	0	0	0	0	1	0	0	2	0	0	1	0
1127	CbbY family protein	Q9KLS9	23 kDa	0	1	0	0	0	0	0	0	0	0	2	0	0	0	0	0	0	0
1128	Major outer membrane lipoprotein	Q9KNA6	13 kDa	0	0	0	0	0	0	0	0	0	0	0	0	0	2	0	0	2	0
1129	Uncharacterized protein	Q9KUU0	30 kDa	0	0	0	1	1	0	0	0	2	0	0	1	1	0	1	0	0	1
1130	Pseudouridine synthase Rlu family protein	Q9KRH4	27 kDa	0	0	1	0	0	0	0	0	2	0	1	0	1	0	1	0	0	0
1131	Uncharacterized protein	Q9KU40	65 kDa	0	0	1	0	0	0	0	0	2	0	0	1	0	0	0	0	0	1
1132	3-methyl-2-oxobutanoate hydroxymethyltransferase	Q9KUD0	29 kDa	0	0	0	0	0	0	0	2	0	0	0	0	0	2	0	0	0	0
1133	50S ribosomal protein L36	P0A497	4 kDa	1	0	0	2	0	0	1	1	1	1	0	0	1	0	1	1	0	0
1134	Uncharacterized protein	Q9KN41	14 kDa	0	1	0	0	1	0	0	1	1	0	0	2	0	1	1	0	0	0
1135	Antioxidant, putative	Q9KSA9	17 kDa	0	1	0	0	0	0	1	0	0	0	2	0	0	1	0	0	0	0
1136	Superoxide dismutase	Q9KQF3	21 kDa	0	0	0	0	0	0	0	0	0	0	0	0	0	0	0	0	2	0
1137	Trp repressor-binding protein	Q9KQ38	20 kDa	0	0	0	0	0	1	0	0	2	0	0	0	0	0	1	0	0	0
1138	UPF0267 protein VC_1576	Q9KRR0	12 kDa	0	2	0	0	0	0	0	0	0	0	2	0	0	0	0	0	0	0
1139	Uncharacterized protein	Q9KS44	33 kDa	0	0	0	0	0	0	0	0	0	0	0	0	0	0	2	0	0	0
