# Supplementary material for: Type VI secretion system sheath inter‐subunit interactions modulate its contraction
Source: EMBO Rep. 2017 Dec 8;19(2):225–33. doi: 10.15252/embr.201744416 (PMC5797969; doi:10.15252/embr.201744416)
Supplement: Supplementary file 8 — Movie EV4 [file EMBR-19-225-s008.zip › Legend_Movie_EV4.txt]

Movie EV4. Length of N-terminal linker of VipA controls sheath contraction.
One-hour time lapse videos of V. cholerae vipA-, with pBAD24 plasmid encoding VipA-N5-msfGFP mutant. Phase contrast and GFP-channel are merged in the left panel and only the GFP-signal is shown in the right panel. One field of view is 19.5 x 19.5 �m.
