# Supplementary material for: Type VI secretion system sheath inter‐subunit interactions modulate its contraction
Source: EMBO Rep. 2017 Dec 8;19(2):225–33. doi: 10.15252/embr.201744416 (PMC5797969; doi:10.15252/embr.201744416)
Supplement: Supplementary file 9 — Movie EV5 [file EMBR-19-225-s009.zip]

Archive with 2 entries (2 files):
- Legend_Movie_EV5.txt
- Movie_EV5.mp4
