# Supplementary material for: Type VI secretion system sheath inter‐subunit interactions modulate its contraction
Source: EMBO Rep. 2017 Dec 8;19(2):225–33. doi: 10.15252/embr.201744416 (PMC5797969; doi:10.15252/embr.201744416)
Supplement: Supplementary file 9 — Movie EV5 [file EMBR-19-225-s009.zip › Legend_Movie_EV5.txt]

Movie EV5. VipA-N2 sheaths are extended in-vivo and contract during purification.
Fourtyfive-second time lapse videos of V. cholerae vipA-, with pBAD24 plasmid encoding VipA-N2-msfGFP mutant incubated on an agarose pad containing detergents and EDTA. Phase contrast and GFP-channel are merged. T6SS sheaths (indicated by arrows) are extended and contract shortly before, during or directly after lysis. One field of view is 5.2 x 5.2 �m.
